# Supplementary material for: Modelling the influence of climate on malaria occurrence in Chimoio Municipality, Mozambique
Source: Parasit Vectors. 2017 May 25;10:260. doi: 10.1186/s13071-017-2205-6 (PMC5445389; doi:10.1186/s13071-017-2205-6)
Supplement: Supplementary file 1 — Data.Table S1. Chimoio malaria and climate data from 2008 to 2014. Table S2. Maximum temperature for Chimoio 2008 to 2014. Table S3. Minimum temperature for Chimoio 2008 to 2014. Table S4. Mean temperature for Chimoio 2008 to 2014. Table S5. Relative humidity for Chimoio 2008 to 2014. Table S6. Wind speed for Chimoio 2008 to 2014. Table S7. Visibility for Chimoio 2008 to 2014. Table S8. Minimum temperature for Chimoio 2008 to 2014. Table S9. Malaria in Chimoio 2008 to 2014. (XLSX 189 kb) [file 13071_2017_2205_MOESM1_ESM.xlsx]

## Sheet: Climate and malaria data
	Table S1. Chimoio malaria and climate data from 2008 to 2014
	Week//variable	Malaria	TM	Tm	T	H	V	VV	PP
	1	1324.44	28.85	14.88	20.775	80.5	12.5	21.85	32
	2	1751.1	27.65	14.7143	20.35	86.5	15.3	18.9	34
	3	1316.64	25.36	13.55	21.1	86.2	16.6	15.64	23
	4	1255.8	29.2	17.3333	20.5	72.8333	17.3	24.6667	13
	5	1476.54	30.7667	16.56	21.0333	76.6667	18	24.5	14
	6	1184.82	28.8143	16.0143	20.7143	76	12.3	23.3571	0
	7	627.9	30.3714	15.8	20.7	70	10.1	20.7714	18.54
	8	1387.62	29.6	15.9667	21.44	76.6	10.4	16.9	0
	9	1237.86	26.2	13.9333	19.68	79.4	9.6	17.34	63
	10	1691.82	28.0667	11.12	20.9833	81.1667	8.6	19.4833	29
	11	1308.06	27.3	15.65	20.7	76.2	8.3	21.72	38
	12	936	24.68	15.78	18.22	78.6	6.6	22.38	38
	13	881.4	26.1857	10.5	18.7429	76.1429	4.8	19.8571	18
	14	924.3	27.5	8.48333	17.88	71	8.7	20.38	111
	15	1162.98	26.3857	11.6143	18.1857	78.5714	9	19.5143	4
	16	863.46	24.35	10.46	16.2833	75.8333	5.3	22.4167	1
	17	896.22	25.5714	10.9667	16.2143	75	4.3	21.3143	0
	18	892.32	23.9667	9.71667	12.9833	67.5	8.1	21.9667	0
	19	1113.06	30.6667	12.0714	17.5	52	5.5	23.9333	9
	20	1142.7	23.5	12.2	14.2	69.6667	4.2	22.4167	0
	21	720.72	22.4	12.75	11.9667	65.5	4.1	22.9667	7
	22	549.9	25.125	12.625	14.825	65.5	4.5	22.925	0
	23	649.74	21.475	13.2	13.55	72	4.3	20.975	0
	24	749.58	20.775	11.9714	12.1	72	7.5	20.4	0
	25	814.32	20.4333	13.3833	12.3667	71.5	8.8	21.7167	7
	26	588.12	23.5167	13.8286	15.25	57.5	7.9	24.2667	0
	27	536.64	23.2714	14.4429	12.3286	67.2857	6.6	20.9714	0
	28	590.46	25.6	15.2571	12.65	63.1667	7.2	20.2833	0
	29	518.7	24.175	11.95	13.175	63.5	6.1	20.3	0
	30	496.08	25.3	13.5	12.2143	50.7143	5.3	22.7571	0
	31	668.46	24.9857	15.7857	15.4643	59.2857	6.1	20.6571	0
	32	620.88	24.9357	17.2571	16.975	64.6429	7	19.6286	0
	33	717.6	24.125	15.9857	13.175	70	5.95	18.6	0
	34	626.34	22.84	17.2167	12.62	65.4	8.65	17.46	0
	35	680.16	25.8	19.8167	14.0571	58.1429	9.58	17.1286	0
	36	569.4	27.85	17.7429	15.025	50.5	0.9	20.65	0
	37	577.2	27.4	16.0143	13.3857	58.4286	4.6	23.2571	0
	38	558.48	31.9667	16.3333	17.4167	55.1667	6.38333	21.3667	0
	39	789.36	27.78	18.5714	17.4	66	8.16667	16.54	0
	40	637.26	26.8429	19.02	15.8571	69.7143	7.15	18.6143	8
	41	1063.14	30.55	15.82	18.7333	65	8.58	19.6833	0
	42	437.58	32.0429	18.62	18.7714	60.4286	8.95714	18.0714	0
	43	756.6	33.0857	17.4286	20.3714	60.1429	11.65	20.7429	6
	44	744.9	29.3857	20.2	18.1714	56	6.4	20.7	2
	45	652.86	28.2857	20.56	20.5	78.8571	9.11667	18.5429	18
	46	720.72	27.5429	21.4	19.5714	73.1429	8.31429	20.4571	51
	47	781.56	29.6	21	20.24	70	10.025	18.92	0
	48	746.46	29.95	20.475	19.7833	67.8333	12.06	18.65	1
	49	939.9	32.2286	19.6625	22.3143	71	10.5667	20.7	1
	50	663	31.1333	19.7646	22.6	67.6667	5.6	22.4667	0
	51	1145.04	30	19.8	22.3	70	11.4	20.7	0
	52	772.2	32	19.8	22.6	71	10.6	22.5	0
	1	1109.94	25.6833	20.4667	23.35	84.6667	15.34	14.65	119
	2	1202.76	28.0429	20.0857	24.2857	77	11.2	19.8857	91
	3	823.68	29.0167	19.9333	23.5667	84.6667	10.0333	16.8667	61
	4	847.86	27.6857	20.6571	23.4286	85.2857	8.45714	20.1286	22
	5	1786.98	28.5333	20.2167	24.3	77.8333	8.91667	17.85	30
	6	1668.42	31.3429	21.4714	26.6571	71.2857	6.61429	19.4429	0
	7	1415.7	29.8714	20.8286	24.7714	76.8571	7.8	19.4429	27
	8	1273.74	27.24	21.92	24.32	78.2	5.775	14.96	111
	9	836.16	27.9143	20.5714	23.7	80	10.225	17.7714	0
	10	1442.22	29.2857	19.2143	24.3286	71.4286	5.45714	18.1857	0
	11	1754.22	25.2	20.7	23.05	85	5.7	20.9	0
	12	1359.54	25.615	16.365	19.76	77.2167	5.87857	21.14	0
	13	1502.28	26.6429	13.1143	20.1429	73.2857	5.96786	19.4714	0
	14	1565.46	26.9071	12.1417	19.3329	72.6429	5.63393	19.1543	0
	15	1753.44	26.68	18.28	22.46	74.4	5.3	17.9	1
	16	1609.14	28.6	15.62	22.38	58	6	17.38	0
	17	1538.94	21.02	15.34	17.86	82.6	13.3	19.98	0
	18	1529.58	25.6667	15.9	20.4667	76.3333	3	21.8667	0
	19	1599	29.1333	16.6	22.7333	54.6667	4.7	19.6667	0
	20	1486.68	21.42	12.5	17.66	58	0.9	20.9	0
	21	1150.5	29	14	20.1	63	9.4	21.4	0
	22	1165.32	27.5857	16.5857	21.7429	61.7143	6.85	19.7	0
	23	1810.38	22.7	12.8333	18.4	64.8333	6.8	20.9833	2
	24	1114.62	20.5333	13.6333	16.9	75.6667	12.4667	19.4	0
	25	822.9	24.85	13.65	19.95	59.75	5.15	24.625	0
	26	924.3	19.1	11.2	15.0167	74.8333	8.8	21.0667	0
	27	221.52	22.2714	10.9857	16	72	5.41429	19.8	0
	28	862.68	22.4714	12.4714	17.4143	71.7143	5.6	21.5429	0
	29	730.86	23.3	12.4	19.3	52	2.2	20.3	0
	30	939.9	24.6714	12.8429	18.3714	65.2857	7.4	18.4286	0
	31	726.18	24.8857	12.6571	18.7143	67.8571	5.95714	18.5571	0
	32	804.96	25.1714	12.1429	18.4857	58.8571	7.85714	17.3714	12
	33	509.34	27.9	14.3667	21.05	64.3333	5.96	15.6833	0
	34	1038.96	29.2333	15.1333	21.55	56.6667	7.15	18.3833	0
	35	460.98	29.0286	15.2286	21.9143	60	6.67143	15.5429	0
	36	813.54	28.4143	14.7429	21.1	62	10.3714	15.7571	0
	37	886.08	29.9286	18.4143	24.0714	63	11.3286	15.3714	18
	38	822.12	25.7167	16.6667	20.9	76.3333	11.3333	17.6667	7
	39	772.98	33.2286	19.0429	26.3286	57	10.2714	16.5	1
	40	731.64	29.7	19	24.4714	61.7143	12.3833	17.1714	0
	41	741.78	27.5286	17.2286	22.6286	63.7143	11.6429	19.5429	0
	42	724.62	26.4429	16.2	21.5857	74.7143	11.7857	17.6857	1
	43	503.88	31.4667	19.45	25.5167	56	10.22	22.7333	6
	44	927.42	26.75	19.5167	23.1667	76.8333	7.26	19.85	1
	45	900.9	29.5	19.5286	24.2571	74.2857	8.81429	20.2857	79
	46	1056.9	29.7429	21.6143	25.0857	77.1429	12.4143	21.2857	6
	47	1092	27.5667	19.6333	23.1333	80	13.55	16.3333	25
	48	1348.62	26	19.95	22.6833	88	4.78	18.5833	49
	49	1483.56	24.6	18.85	21.975	90.5	12.175	16.15	93
	50	1349.4	26.2667	19.8667	22.6111	88.6667	8.78889	17.7889	49
	51	1702.74	25	18.9	22	90	9	17.3	66
	52	3059.16	27	20.4	22.9	98	4.3	17.3	77
	1	3085.68	29.45	21.1	25.1167	77.1667	7.83333	20.1667	10
	2	2306.46	27.2714	20.5429	23.5286	86	9.22857	18.2571	74
	3	2394.6	28.2857	21.5143	25.2857	78.7143	8.72857	18.7286	89
	4	1649.7	26.7	20.7429	23.2857	88.1429	7.27143	20.4	54
	5	930.54	26.8167	20.3333	23.3667	80.3333	10	19.9333	76
	6	2286.18	27.1	20.1143	23.6857	78.7143	11.9429	20.1857	11
	7	1054.56	27.7286	18.7	22.9714	79.2857	6.05714	18.9143	10
	8	1830.66	29.4333	20.6	24.85	76.3333	5.41667	16.6833	54
	9	1216.8	27.5429	19.5714	23.1429	82.4286	8.15	18.9143	46
	10	1402.44	29.3714	20.4143	24.3429	77.7143	6.4	18.1857	3
	11	1731.6	24.2286	17.1286	21	82.4286	7.56667	18.4714	2
	12	1804.14	26.55	16.95	21.3	75.8333	5.05	19.9	12
	13	967.2	27.1	15.7286	21.5429	70.4286	6.05714	19.0857	0
	14	1103.7	26.3143	15.8	20.7857	74.2857	4.7	17.9286	4
	15	1600.56	28.5143	15.3429	21.3143	61.4286	8.17143	20.0286	0.3
	16	2028.78	26.0571	13.4143	20.1571	63	4.5	19.3571	0
	17	1590.42	27.6	15.6167	21.7667	74.1667	5.15	18.6333	3
	18	1320.54	29.3286	16.2429	22.5714	63	2.82857	19.3286	7
	19	1319.76	24.0143	15.3143	19.4429	78.7143	7.14286	16.0286	0
	20	1198.86	23.5143	13.7286	17.9714	77.4286	4.5	18.7857	0
	21	1372.02	24.85	13.675	18.75	68.5	4.2	21.575	8
	22	1084.98	25.5	15.2571	20.5286	59.7143	5.04	25.7714	0
	23	598.26	20.775	11.725	16.2	75	5.1	26.075	0
	24	1350.18	21.6833	13.35	17.6167	74.8333	8.18333	28.7833	0
	25	1312.74	25	13.5	18.7667	64.3333	9.63333	25.9	0
	26	1258.92	23.9	12.2714	17.7571	68.8571	8.78571	18.5	1
	27	1566.24	23.7429	12.1857	18.3	67.1429	8.48571	18.1429	1
	28	905.58	25.4	13.7833	19.6333	70.5	8.5	16.5	0
	29	647.4	31.6857	16	23.7857	52.1429	5.08571	15.2286	0
	30	935.22	26.1667	16.2667	21.35	65.1667	5.44	14.45	4
	31	811.98	29.8143	16.1	23.4714	60.4286	7.5	14.7429	0
	32	694.98	27.2571	14.4857	20.7571	62.4286	12.5571	19.1571	0
	33	559.26	30.1857	17	24.5286	58.4286	6.65	17.1571	1
	34	397.02	31.8	17.2667	25.15	55.8333	6.86667	17.6	2
	35	579.54	29.7143	16.8571	24.1143	58.5714	10.7286	20.1429	6
	36	502.32	30.5143	18.8714	24.6286	64.7143	6.51429	19	0
	37	579.54	31.0167	17.9	25.05	61.5	7.01667	19.6667	0
	38	716.04	29.9571	17.6857	23.9	63.2857	6.74286	19.7857	0
	39	571.74	33.25	20.2	27.15	61.1667	6.3	20.2833	0
	40	605.28	31.4571	20.0571	25.8	64.4286	5.02857	19.9429	1
	41	662.22	26.7714	20.3714	23.4286	87.1429	9.53333	15.2429	1
	42	620.88	27.925	21.225	24.175	85	4.75	20.875	0
	43	687.18	28.9	22	24.7	58.5714	1.3	29.9	2
	44	600.6	28.7964	19.1798	23.4958	69.6667	6.6675	23.7125	1
	45	602.94	29.4625	18.5518	24.2661	67.7679	8.13214	24.8929	38
	46	621.66	30.3964	19.8571	23.2762	75.0714	10.6571	25.1929	5
	47	1063.92	26.65	18.45	24.2067	72.2	9.1125	21.1567	3
	48	707.46	28.81	19.535	22.6274	82	7.36	18.4845	4
	49	742.56	25.0929	18.475	22.6925	83.45	8.9375	17.96	1
	50	756.6	27.0933	19.3533	22.6518	86.0583	7.49444	17.8744	262
	51	796.38	32	20.5	22.9	91	9	14.6	61
	52	598.26	29	21.3	24.8	82	4.3	25	85
	1	1348.62	28.05	20.85	24.475	85.5	5.1	17.425	149
	2	751.14	29.5571	23.0143	25.9286	81.1429	3.38	22.1857	33
	3	1216.8	28.2	21.6	24.4571	82.7143	4.86667	20.9857	34
	4	1583.4	29.78	20.28	24.14	76.8	3.64	23.24	15
	5	1696.5	30.2	20.4	25.6	73	4.1	29.9	116
	6	1467.18	26.54	20.5	23.84	80	12.95	21.875	39
	7	1209.78	27.2	19.625	24.325	76.25	8.875	29.3	10
	8	1206.66	25.7	20.4	22.9	86	7.2	29.9	36
	9	1439.1	26	19.0982	22.8839	84.75	6.68833	29.425	35
	10	857.22	26.3	20.5	23.2	82.5	4.65	28.95	30
	11	1307.28	24.82	18.62	21.86	82.4	4.525	19.86	15
	12	1361.88	26.6	19.85	22.8667	85	10.3333	19.7167	30
	13	1385.28	25.1	16.96	20.66	81.4	7.34	19.88	15
	14	942.24	23.4167	15.9833	20.5333	75.1667	8.78	21.65	13
	15	1135.68	25.26	15.88	20.08	77.6	8.34	20.94	15
	16	988.26	27.4	16.5167	22.4167	73.8333	3.81667	20.45	15
	17	1093.56	25.76	18.8	21.78	83.8	9.8	19.86	20
	18	971.1	24.3286	16.6714	20.7857	78.2857	8.54286	19.9571	0
	19	864.24	25.025	17.25	21.825	71.5	7	22.925	19
	20	701.22	26.0286	15.1286	20.4286	76.5714	7.02857	21.5143	0
	21	928.2	27.4	18.1333	22.5667	78.3333	4.33333	18.9167	34
	22	769.08	23.7667	14.9167	19.55	76.6667	12.375	22.8833	0
	23	698.88	21.8333	14.6333	19.1	81.3333	13.6	23.1333	0
	24	803.4	23.4	14.62	19.2	73.8	7.58	22.76	0
	25	592.02	26.55	14.2	20.8	58.5	1.6	29.9	0
	26	473.46	25.18	13.66	19.78	68.2	7.16	26.58	1
	27	565.5	20.7833	15.6667	17.9667	87.8333	1.8	15.85	0
	28	507.78	23.8429	13.8143	19.4571	71.7143	3.63333	19.1714	0
	29	438.36	19.52	11.12	16.06	70.4	9.66667	19.4	0
	30	394.68	17.9429	13.1143	15.4714	86.7143	7.75	18.1857	0
	31	521.04	23.5667	13.9667	18.95	74.8333	4.125	18.35	0
	32	468.78	18.625	12.2	15.25	82	5.36667	16.475	0
	33	390.78	19.0143	12.3857	15.3571	76.7143	5.55	17.9286	0
	34	411.84	23.9333	13.2333	18.8333	68.1667	5.34	16.15	0
	35	432.12	25.1667	13.5	19.2333	60.6667	4.1	29.9	0
	36	295.62	23.7667	14.9333	18.0667	76	5.23333	29.9	1
	37	492.96	21.85	12.6	17.9833	71.6667	5.4	21.9333	12
	38	414.18	26.2333	12.0167	19.15	59	6.55	24.0667	0
	39	444.6	29.1167	15.15	22.4	55.3333	4.8	19.0333	7
	40	537.42	28.0143	15.9571	22.2	66.2857	6.84286	20.4286	0
	41	445.38	29.7	17.7429	23.3429	68.1429	8.54286	17.1429	6
	42	422.76	26.6	18.0857	21.7571	80.5714	7.91667	18.3286	0
	43	374.4	26.6429	16.4714	21.5571	73.4286	5.18333	20.1	6
	44	293.28	30.8429	18.8429	25.4143	61.1429	7.78333	20.3286	3
	45	276.12	29.425	17.575	23.825	62.5	6.075	27.575	11
	46	401.7	31.05	18.1	24.275	61.25	7.45	29.5	8
	47	490.62	25.7333	17.2667	21.4667	73	8.9	29.1	0
	48	447.72	31.62	19.12	25.28	64.4	4.675	25.98	3
	49	398.58	25.5857	18.1	22.5714	76	9.94	18.3857	34
	50	351	27.92	18.84	23.41	76.4	5.7	19.77	30
	51	693.42	33	21.4	26.2	82.4458	6.2	20.5	25
	52	1171.56	32	21.3	27.1	71	7.2	21.1	19
	1	1607	30.64	20.66	25.66	68.8	7.88	24.68	6
	2	1783	30.625	20.375	26.5	64	10.3	29.9	18
	3	1174	32.8	21.2	28.6333	56.3333	5.36667	29.1	22
	4	1554	33.0333	20.6333	29.4333	55	5.36667	25.7667	30
	5	1134	29.5167	20.05	24.5	80.5	4.55	19.1167	32
	6	913	29.4143	20.6857	24.6857	74.2857	5.5	19.1714	70
	7	765	30.7	21.4286	25.7571	76.4286	5.98571	18.8286	82
	8	761	24.7167	20.7833	22.5	93.1667	7.96	11.35	193
	9	693	26.85	18.625	22.625	79.25	6.3	26.375	56
	10	945	28.7	20.5571	24	80.7143	6.13333	24.5714	5
	11	1187	28.3571	20.2571	23.6714	79.5714	3.58571	19.0571	33
	12	1081	29.6	20.7167	24.2	79	5.43333	18.1	0.25
	13	1105	30.6	21.4429	25.5	78.4286	6.04286	19.7143	30
	14	956	25.72	17.66	22.18	76.25	9.74	20.58	10
	15	1352	27	19.5	24.55	79.5	7.3	21.85	30
	16	1148	25.1	19	22.1	77	3.7	29.9	20
	17	803	28.75	18	24.8	60.25	3.1	26.125	8
	18	1326	27.4286	17.5571	23.4571	67.4286	3.41429	26.0429	2
	19	989	23.7	16.9667	20.0667	81	10.65	26.6	19
	20	1031	24.62	14.42	19.16	79.2	6.925	21.38	0
	21	1168	21.85	12.9833	17.0333	77.5	6.91667	20.35	0
	22	1041	23.8714	14.5429	18.4857	77.7143	5.12857	20.4429	2
	23	1120	22.9571	13.6429	17.8571	69.2857	9.4	20.6714	0
	24	734	21.8857	12.6286	17.2	73.4286	5.66667	21.2571	3
	25	691	21.45	14.95	17.4167	82.6667	6.55	19.6667	6
	26	859	20.5857	12.8714	16.3286	81.4286	7.08571	19.6286	0
	27	758	25.1286	12.8571	18.0714	67.5714	6.25714	19.9429	12
	28	717	20.15	13.8	17.05	70.5	14.1	24.55	0
	29	428	22.16	13.22	17.94	70	7.65	23.82	15
	30	528	21.6286	13.2429	17.8429	75.2857	4.81429	24.1857	1
	31	415	22.0429	12.0714	16.8429	69.1429	8.97143	27.1	0
	32	497	24.0333	13.3167	18.75	63.8333	8.43333	27.2833	17
	33	601	25.2857	15.2286	20	67.5714	8.98571	22.5143	50
	34	580	28.875	14.875	22.125	52.25	4.65	23.125	0
	35	465	24.28	14.5	19.94	71.8	9.35	19.1	0
	36	522	27.0167	13.7167	20.2167	64	10.4167	20.4333	5
	37	409	29.9714	16.9714	23.5	57.7143	6.41667	23.8286	0
	38	447	31.6333	15.6667	25	49.3333	6.06667	29.3667	0
	39	589	29.66	17.22	24.48	57.4	8.34	28.9	0
	40	378	34.8667	18.4167	27.1333	48	6.86667	25.9167	0
	41	523	26.55	15.725	22.025	66.75	12.025	29.9	0.25
	42	487	31.4667	19.3167	24.85	69.6667	9.9	24.5667	1
	43	317	31.8	19.7	26	64.3333	8.43333	20.5333	1
	44	326	32.9	21.2333	25	62.8333	8.78333	26.4833	78
	45	641	30.1286	20.0143	24.6143	70.2857	8.95714	26.9286	1
	46	690	26.35	20.35	23.3	82	7	19.65	4
	47	476	29.9	22.1	24.8	83	4.6	27.5	39
	48	489	26.6	18.575	23.225	75.75	7.375	27.1	32
	49	656	28.1	20.5667	24.7667	77.3333	8.46667	28.8333	43
	50	440	28.35	19.8833	24.5167	78.8333	7.01667	28.4833	33
	51	692	28	20.4	24.4	78	6.7	29.1	25
	52	934	29	19.9	24.7	78	7	28.2	75
	1	2049	25	21	22.2	84	8.5	26	92
	2	1655	26	18.4	22.3	71	6.4	26.3	74
	3	1498	24	22.5	23.3	80	3.3	21.9	79
	4	1782	24	19	21.5	90	10.2	19.7	60
	5	1711	25	19.5	23.4	87	9.6	17.5	23
	6	2170	28	19.8	23.9	79	9	21.3	2
	7	1493	28	19	23.9	73	7.3	24.6	2
	8	1791	28	19.3	24.1	74	7.3	20.3	20
	9	1248	27	19.1	23.2	79	8.1	23.9	23
	10	1322	26	19.8	23	86	10.7	16.2	68
	11	1060	29	20.4	24.2	82	7	18.9	28
	12	1057	31	20.4	25.5	79	4.9	21.7	24
	13	873	30	19.4	24.3	74	6.8	19.6	0
	14	1148	27	19	22.6	86	11.3	17.6	75
	15	1190	25	14.6	20.2	75	6.7	19.1	23
	16	1217	24	16.8	20.9	89	5.1	17.4	25
	17	959	27	17.4	22.8417	75	3.9	28.2	30
	18	974	26	15.7486	21.6086	78	3.7	28.7	0
	19	924	26	15.6833	20.7733	80	4.2	19.8	0
	20	791	25	15.8	20.9	83	4.8	20.8	0
	21	974	24	14.6	19.2	75	6.5	22	0
	22	603	24	13.2	18.9	77	8.3	23.2	0
	23	644	25	8.5	17.9	57	5.4	20.7	0
	24	885	21	8.1	16.9	76	8.4	20.8	0
	25	641	24	12.1	18.5	78	6.9	17	0
	26	1210	22	12.5	18.1	80	7.7	19.7	0
	27	504	18	12.9	15.5	85	7.2	15.7	0
	28	505	24	14.9	19.3	77	3.5	18.8	0
	29	409	21	12	16.3	71	5.4	18.8	1
	30	424	20	12	16.3	71	5.4	18.5	0
	31	582	19	11.6	14.8	78	5.1	22.9	0
	32	499	23	9.6	15.9	64	5.7	25.7	0
	33	436	25	10.3	16.7	48	8.5	26.7	0
	34	478	27	10.2	18.7	64	6.7	26.2	0
	35	521	28	12.3	19.9	55	7	21.8	0
	36	350	28	16	22.6	59	8.8	18.3	5
	37	332	30	13.2	23.1	61	13.2	19.6	2
	38	448	26	13.9	21.4	73	12.7	20.1	5
	39	548	37	15.6	24.9	61	10	19.5	3
	40	397	31	16.3	25.3	55	12.6	29.3	0
	41	429	24	16	18.9	66	10.2	29.5	0
	42	470	25	18.3	21.3	69	8.7	28.3	0
	43	475	31	24.8	26	56	4.1	23	0
	44	440	31	21.7	25.7	59	6.1	15.1	0
	45	530	28	16.5	22.4	78	8.1	20.95	0
	46	589	32	18.2393	23.7143	76	15	26.2	22
	47	663	30	18.4	26.7	60	4.5	17.5	20
	48	757	30	19	25.5	58	6	12.4	37
	49	814	26	15.7	21.9	87	8.6	19.9	54
	50	1053	28	19.3	24.4	70	7.4	19.6	53
	51	1218	29	18	23.9	75	7	19.1	60
	52	1367	28	19.15	24.25	80	7	16	90
	1	1730	27.1083	17.85	24.5917	80.1667	7.80833	18.575	0
	2	1701	28.2	18.4	25.8	72	7.95	21.8	26
	3	1871	28.2542	18.3643	25.4286	77.3571	6	21.9214	57
	4	2174	28.3083	18.0238	24.4643	76.6786	5.4	25.9107	0
	5	1766	28.3	16.5	23.5	76	1.9	29.9	0
	6	1961	30.9	18.72	26.48	70	7.95	26.92	9
	7	1427	31.6571	19.2857	25.5143	78	6.64286	19.4286	91
	8	1533	28.4833	18	23.9833	75.8333	12.28	22.05	30
	9	2257	23.45	19.85	21.35	88.5	12.9608	21.55	68
	10	773	25.7	17.7	22.4667	83.3333	16.5346	21.1333	67
	11	945	23	16	20.3833	84.1667	20.1083	22.4667	52
	12	1034	20.3	14.3	18.3	85	25	23.8	50
	13	1232	22.4333	12.9833	18.95	77	17.25	24.5667	0
	14	968	24.5667	11.6667	19.6	69	9.5	25.3333	0
	15	1150	24.08	13.46	19.72	74	7.63333	20.92	0
	16	1366	20.7	13.025	17.775	87.75	9.25	17.375	0
	17	1287	27.0167	14.0667	20.8833	74	1.575	21.3167	0
	18	1363	24.82	13.94	19.76	75.8	8.46667	19.76	0
	19	1336	26.88	14.4	21.48	61.4	4.08	21.14	3
	20	1470	22.85	10.525	17.125	74	5.425	24.175	0
	21	1165	21.6333	12.7333	17.7833	77.3333	8.9	22.5167	0
	22	1087	24.5667	8.46667	17.8833	56.6667	5.375	23.2333	0
	23	1049	20.775	8.05	16.925	76.25	8.36667	20.675	0
	24	1137	24.1	12.12	18.46	78.2	6.93333	20.8	0
	25	984	23.98	11.62	19.56	71.2	7	19.2	0
	26	654	24.4286	7.91429	17.5	72.8571	4.81667	17.2714	0
	27	578	23.7833	8.41667	17.6	67.3333	5.16	17.3167	0
	28	710	23.1714	6.48571	16.7857	53	7.15714	19.8286	0
	29	484	21.8667	8.86667	18.6	59.3333	8.1	24.6667	0
	30	503	25.5	8.1	19.675	59.25	7.7	23.925	0
	31	512	26.7833	11.2667	20.6667	51.3333	8.33333	20.05	1
	32	447	27.0286	10.9857	20.6143	62.2857	9.51429	18.5714	0
	33	426	28.7429	12.2429	22.0286	54.8571	9.3	16.5143	0
	34	426	29.08	15.24	24.16	58.8	7.96667	14.38	0
	35	425	29.5143	13.1571	23.1429	60.5714	13.2286	18.2571	0
	36	494	26.4	13.9143	21.3571	73.1429	12.6833	19.5571	0
	37	425	31.6714	15.6429	24.8571	60.7143	9.96667	20.0714	0
	38	469	30.7667	16.25	25.2833	54.8333	12.5667	19.5	0
	39	596	30.1	13.5857	24.8857	53.7143	8.5	16.3	2
	40	438	30.1571	17.2429	24.7143	61.2857	9.98333	17.4	0
	41	673	32.9286	16.0857	26.7143	60.5714	10.3857	18.4714	18
	42	547	27.1857	13.6	22.2857	74.1429	10.7143	19	34
	43	562	27.1	13.4	21.4	60.8333	13.02	21.2333	0
	44	730	30.0286	18.0429	25.0143	62.8571	10.4667	17.0714	0
	45	687	33.975	15.55	26.825	56.75	8.45	19.425	2
	46	717	30.0429	16.1286	24.1286	70.5714	11.0143	16	0
	47	674	27.38	13.68	23.42	65.6	7.33333	19.68	0
	48	781	28.25	18.4167	24.4	81.6667	5.475	18.4333	9
	49	957	27.8571	16.6143	23.7143	75.2857	8.14286	17.4143	37
	50	938	31.7	18.7	25.7667	75.6667	4.8	18.4667	9
	51	1313	28	15.9	23.4	75	7.3	17.6	14
	52	1531	28	18.4	23.8	82	7.1	19.9	82
	1	1693	26.0167	17.3	23.3833	88.3333	7.66667	15.35	102
	2	1647	26.3571	16.3571	23.0571	90.7143	9.9	13.8143	268
	3	1774	29.2143	18.3286	25.0571	82.7143	6.6	22.0429	52
	4	2757	28.3167	17.6833	24.35	72	8.9	20.0333	24
	5	3217	29.75	17.0333	24.3833	73.5	10.14	21.5333	13
	6	2549	29.4333	15.9667	25.1667	77.6667	13.2	17.9667	29
	7	2060	26.7	20.15	24.1167	82.3333	10.825	16.65	34
	8	2156	29.32	17.4	24.22	75	10.925	21.18	14
	9	2387	24.6333	18.7333	22.2667	85.6667	13.6417	19.5667	12
	10	2148	25.05	18.3	21.65	85	11.5833	23.9	16
	11	1676	22.675	16.3	19.975	85	15.2167	23.85	21
	12	1865	20.3	14.3	18.3	85	25	23.8	19
	13	1936	22.4333	12.9833	18.95	77	10.175	24.5667	6
	14	1622	24.5667	11.6667	19.6	69	9.5	25.3333	44
	15	1106	24.3167	13.1333	19.7	75.8333	9.05	21.8	1
	16	1362	19.1	13.5333	17.1667	88.6667	5.2	14.4333	0
	17	1522	26.5857	14.4857	20.8429	73.8571	1.575	20.6429	8
	18	1547	25.22	13.04	19.86	75.4	6.35	19.86	24
	19	1304	27.08	14.2	21.2	58.4	4.74	22.22	0
	20	1164	22.1	10.65	16.775	80.5	6.13333	23.7	0
	21	1088	20.4833	12.55	16.7167	80.8333	14.3	22.05	0
	22	1058	24.7333	7.91667	18.3667	53.1667	6.22	23.15	0
	23	978	20.1	8.65	16.575	85	7.75	17.7	0
	24	882	25.5	12.42	19.42	72.4	9.1	23.18	0
	25	994	23.86	10.62	18.26	73.8	4.13333	17.7	0
	26	655	24.3	8.2	17.8286	71.5714	5.28571	17.4	1
	27	527	23.7667	8.06667	17.7167	61.8333	5.94	18.6333	2
	28	500	23.6	6.57143	16.7571	55	6.35	18.3429	2
	29	496	21.8667	8.86667	18.6	59.3333	8.1	24.6667	0
	30	534	26.32	8.64	20.2	54.8	6.9	23.8	23
	31	415	26.1833	11.05	20.0667	56.6667	8.83333	19.3667	0
	32	336	27.8857	11.3429	21.5	58.5714	9.71429	18.5857	0
	33	281	27.8857	12.4571	21.3857	58.7143	10.86	16.5	0
	34	375	28.9667	14.8167	24.0833	58.8333	9.225	14.9333	1
	35	428	29.3143	13.3429	22.9286	63.1429	13.6143	18.2143	0
	36	404	26.5429	13.6	21.5429	70.4286	11.4167	19.6857	0
	37	440	31.5286	16.1	24.7286	62.1429	10.7167	20.3571	0
	38	613	29.4833	16.1333	24.6833	59.8333	12.56	17.6667	0
	39	487	32.1	13.7429	25.9429	47.5714	8.68333	17.8286	7
	40	413	29.3	17.2	24.2571	63.8571	9.58333	17.3	1
	41	563	33.8429	16.1143	27.2857	58.4286	10.1714	18.7429	1
	42	632	26.4143	13.4571	21.7	75	11.7571	18.5429	0
	43	537	28.2667	14.1667	22.4833	53.6667	11.4	20.5667	0
	44	432	29.7857	17.0857	24.4714	65.7143	11.1167	17.3429	8
	45	645	33.875	16.275	27.6	56.75	8.175	19.275	10
	46	777	28.6571	15.2286	23.3857	72.5714	11.3	16.0571	7
	47	639	28.78	14.34	24.96	61.6	7.33333	21.24	9
	48	1121	27.7167	18.25	23.65	84.3333	5.475	18.35	3
	49	1722	28.1	16.7833	23.7833	76.6667	7.33333	17.4167	76
	50	1284	31.7	18.7	25.7667	75.6667	4.8	18.4667	76
	51	1192	23	14.8	25.5	78	9.6	18.7	65
	52	1441	23	11.5	24.8	87	8.4	14	66
	1	2282	26.32	14.88	23.62	85.4	8.43333	17.12	59
	2	1390	29.4429	14.7143	25.1	76	6.78333	21.7429	49
	3	1296	28.45	13.55	24.325	69.75	9.2	17.85	48
	4	3340	24.3667	17.3333	22.1	95.6667	17.2	9.1	47
	5	3384	29	16.56	25.78	80.25	3	19.7	60
	6	3070	28.0857	16.0143	24.4286	83.1429	6.06667	19.8143	53
	7	3719	25.4143	15.8	23.0857	81.2857	12.725	18.2143	47
	8	4438	29.7667	15.9667	25.3667	71	4.6	19.2333	45
	9	4321	25.25	13.9333	21.6167	77.6667	15.7	20.7667	16
	10	3563	24.34	11.12	21.28	79.8	7.95	15.7	13
	11	2614	28.375	15.65	24.825	64.75	5.43333	24.825	2
	12	2944	25.32	15.78	21.7	71.4	0	21.16	13
	13	4350	25.8714	10.5	21.0286	77.5714	3.1	19.0167	9
	14	2537	26.35	8.48333	20.8333	71.8333	4.31667	21.95	44
	15	1600	23.3714	11.6143	19.1143	79	7.7	19.3333	45
	16	2386	26.7	10.46	20.74	69.2	2.82	20.46	40
	17	2156	27.1333	10.9667	20.75	62.8333	11.95	23.88	50
	18	1624	24.1667	9.71667	18.1833	67.1667	8.2	20.2	5
	19	2019	24.8429	12.0714	18.3714	68.4286	7.41429	22.7143	5
	20	1648	23.7429	12.2	17.7857	73	5.03333	19.1429	4
	21	1896	23.4167	12.75	17.5667	75.8333	3.975	16.86	0
	22	2278	21.25	12.625	17.775	70	5.0975	12.5	0
	23	1700	25.7	13.2	18.3667	61.8333	7.26667	21.78	9
	24	1425	25.1429	11.9714	18.6571	63.1429	5.11429	20.3571	0
	25	1303	22.95	13.3833	17.8667	71.8333	12.0167	19.8167	0
	26	1416	25.2286	13.8286	19.7429	67.7143	6.38571	16.6429	0
	27	1036	23.4143	14.4429	18.8714	75.8571	4.8	17.2286	0
	28	820	27.6714	15.2571	21.3286	66.8571	8.67143	19.2714	0
	29	969	28.1167	11.95	19	54.1667	10.4167	23.28	0
	30	851	23.45	13.5	18.6167	67.3333	14.4167	18.6	0
	31	676	29.8143	15.7857	23	59.5714	10.4714	18.5571	0
	32	615	31	17.2571	24.5857	54.5714	13.3857	23.6	3
	33	489	27.6571	15.9857	22.6714	62	11.4714	23.1	0
	34	532	27.2833	17.2167	20.9333	71.6667	12.0333	19.2167	0
	35	621	32.0833	19.8167	25.2833	59.5	12.75	16.88	0
	36	690	30.0571	17.7429	24.6571	57.5714	12.9857	18.3571	0
	37	553	28.7	16.0143	22.8429	62.1429	11.6571	16.0571	0
	38	568	28.8333	16.3333	23.3167	57.1667	11.0167	18.5833	0
	39	533	30.1429	18.5714	24.3	67.5714	12.0571	16.8429	3
	40	803	32.86	19.02	26.44	57.4	10.4	18.96	1
	41	766	27.42	15.82	22.94	62	11.88	18.54	0
	42	752	30.8	18.62	24.86	64.8	11	19.2	0
	43	543	30.6857	17.4286	24.2857	58.5714	11.3714	19.8429	0
	44	778	29.4857	20.2	23.9714	78.1429	7.92857	16.5	0
	45	655	29.08	20.56	24.42	85.4	7.4	17.28	0
	46	793	29.9571	21.4	25.5	82.1429	7.12857	18.1	0
	47	867	25.3	21	22.9	94	10	12.7	0
	48	813	26.7	19.625	23.275	89.1667	7.7375	15.525	0
	49	965	29.2	18.2042	23.5292	82.9167	7.53542	16.4708	0
	50	1036	29	18.4521	24.6479	79.2917	6.16771	17.4688	220
	51	974	29	29	24.7	86	8.3	9.4	194
	52	1310	29	29	24.75	86	8.3	7	65

## Sheet: max temp
	Table S2. Maximum temperature for Chimoio 2008 to 2014.
	Week/year	2006	2007	2008	2009	2010	2011	2012	2013	2014			20013	2007	2008	2008	2010	2011	2012	2013	2014
	1	28.85	25.6833	29.45	28.05	30.64	24.8	27.1083	26.0167	26.32	27.4354	Tamanho da amostra =	52	52	52	52	52	52	52	52	52
	2	27.65	28.0429	27.2714	29.5571	30.625	26.2	28.2	26.3571	29.4429	28.1496	Mínimo	20.4	19.1	20.8	17.9	20.2	18	20.3	19.1	21.3
	3	25.36	29.0167	28.2857	28.2	32.8	24	28.2542	29.2143	28.45	28.1756	Máximo	33.1	33.2	33.3	33	34.9	37	34	33.9	32.9
	4	29.2	27.6857	26.7	29.78	33.0333	24	28.3083	28.3167	24.3667	27.9323	Amplitude Total	12.7	14.1	12.5	15.1	14.7	19	13.7	14.8	11.6
	5	30.7667	28.5333	26.8167	30.2	29.5167	24.5	28.3	29.75	29	28.5981	Mediana	27.35	26.95	27.55	26	27.7	26	27.1	26.45	27.35
	6	28.8143	31.3429	27.1	26.54	29.4143	28	30.9	29.4333	28.0857	28.8478	Primeiro Quartil (25%)	24.85	25.15	26.175	23.875	24.525	24	24.1	24.2	25.275
	7	30.3714	29.8714	27.7286	27.2	30.7	27.8	31.6571	26.7	25.4143	28.6048	Terceiro Quartil (75%)	29.6	29	29.5	28.025	29.925	28	28.8	29.05	29.125
	8	29.6	27.24	29.4333	25.7	24.7167	28.4	28.4833	29.32	29.7667	28.0733	Desvio Interquartílico	4.75	3.85	3.325	4.15	5.4	4	4.7	4.85	3.85
	9	26.2	27.9143	27.5429	26	26.85	27.1	23.45	24.6333	25.25	26.1045	Média Aritmética	27.0731	26.7096	27.65	25.9769	27.2442	26.3462	26.8058	26.4654	27.1981
	10	28.0667	29.2857	29.3714	26.3	28.7	26.1	25.7	25.05	24.34	26.9904	Variância	10.0793	8.5087	7.1971	11.5477	13.2723	12.3876	11.079	11.8952	6.9374
	11	27.3	25.2	24.2286	24.82	28.3571	29	23	22.675	28.375	25.884	Desvio Padrão	3.1748	2.917	2.6827	3.3982	3.6431	3.5196	3.3285	3.4489	2.6339
	12	24.68	25.615	26.55	26.6	29.6	31	20.3	20.3	25.32	25.5517	Erro Padrão	0.4403	0.4045	0.372	0.4712	0.5052	0.4881	0.4616	0.4783	0.3653
	13	26.1857	26.6429	27.1	25.1	30.6	29.6	22.4333	22.4333	25.8714	26.2185	Coeficiente de Variação	0.1173	0.1092	0.097	0.1308	0.1337	0.1336	0.1242	0.1303	0.0968
	14	27.5	26.9071	26.3143	23.4167	25.72	26.8	24.5667	24.5667	26.35	25.7935	Assimetria (g1)	-0.0782	-0.4912	-0.2908	-0.3019	-0.1438	0.1327	-0.0612	-0.0266	-0.0589
	15	26.3857	26.68	28.5143	25.26	27	24.9	24.08	24.3167	23.3714	25.612	Curtose (g2)	-0.7473	0.2507	-0.0728	0.1327	-0.8098	0.9004	-0.6403	-0.3408	-0.7057
	16	24.35	28.6	26.0571	27.4	25.1	24.3	20.7	19.1	26.7	24.7008	Média Harmônica =	26.6982	26.3721	27.3829	25.5071	26.7475	25.8715	26.3892	26.0111	26.9436
	17	25.5714	21.02	27.6	25.76	28.75	26.5	27.0167	26.5857	27.1333	26.2152	N (média harmônica) =	52	52	52	52	52	52	52	52	52
	18	23.9667	25.6667	29.3286	24.3286	27.4286	26	24.82	25.22	24.1667	25.6584	Média Geométrica =	26.8872	26.5453	27.5185	25.7482	26.9988	26.1118	26.5993	26.2405	27.0715
	19	30.6667	29.1333	24.0143	25.025	23.7	25.9	26.88	27.08	24.8429	26.3602	N (média geométrica) =	52	52	52	52	52	52	52	52	52
	20	23.5	21.42	23.5143	26.0286	24.62	25.1	22.85	22.1	23.7429	23.6529	Variância (geom.) =	1.0062	1.0056	1.0043	1.0081	1.0082	1.0081	1.007	1.0077	1.0042
	21	22.4	29	24.85	27.4	21.85	24.4	21.6333	20.4833	23.4167	23.937	Desvio Padrão (geom.) =	1.1267	1.1206	1.1046	1.1461	1.1469	1.1458	1.1348	1.1421	1.1029
	22	25.125	27.5857	25.5	23.7667	23.8714	24.2	24.5667	24.7333	21.25	24.511	CI	26.2	25.9	27.9	25.1	26.2	25.4	25.9	26.6	26.5
	23	21.475	22.7	20.775	21.8333	22.9571	24.6	20.775	20.1	25.7	22.3239	CI	28	27.5	28.5	26.9	28.2	27.3	27.7	28.4	27.9
	24	20.775	20.5333	21.6833	23.4	21.8857	20.8	24.1	25.5	25.1429	22.6467	21.3
	25	20.4333	24.85	25	26.55	21.45	24.1	23.98	23.86	22.95	23.6859
	26	23.5167	19.1	23.9	25.18	20.5857	21.9	24.4286	24.3	25.2286	23.1266
	27	23.2714	22.2714	23.7429	20.7833	25.1286	17.9	23.7833	23.7667	23.4143	22.6735
	28	25.6	22.4714	25.4	23.8429	20.15	23.5	23.1714	23.6	27.6714	23.9341
	29	24.175	23.3	31.6857	19.52	22.16	20.6	21.8667	21.8667	28.1167	23.699
	30	25.3	24.6714	26.1667	17.9429	21.6286	20.45	25.5	26.32	23.45	23.4922
	31	24.9857	24.8857	29.8143	23.5667	22.0429	18.7	26.7833	26.1833	29.8143	25.1974
	32	24.9357	25.1714	27.2571	18.625	24.0333	23	27.0286	27.8857	31	25.4374
	33	24.125	27.9	30.1857	19.0143	25.2857	25	28.7429	27.8857	27.6571	26.1996
	34	22.84	29.2333	31.8	23.9333	28.875	26.8	29.08	28.9667	27.2833	27.6457
	35	25.8	29.0286	29.7143	25.1667	24.28	27.9	29.5143	29.3143	32.0833	28.089
	36	27.85	28.4143	30.5143	23.7667	27.0167	27.7	26.4	26.5429	30.0571	27.5847
	37	27.4	29.9286	31.0167	21.85	29.9714	29.5	31.6714	31.5286	28.7	29.063
	38	31.9667	25.7167	29.9571	26.2333	31.6333	26.4	30.7667	29.4833	28.8333	28.9989
	39	27.78	33.2286	33.25	29.1167	29.66	36.7	30.1	32.1	30.1429	31.342
	40	26.8429	29.7	31.4571	28.0143	34.8667	30.8	30.1571	29.3	32.86	30.4442
	41	30.55	27.5286	26.7714	29.7	26.55	23.8	32.9286	33.8429	27.42	28.7879
	42	32.0429	26.4429	27.925	26.6	31.4667	24.8	27.1857	26.4143	30.8	28.1864
	43	33.0857	31.4667	28.9	26.6429	31.8	31	27.1	28.2667	30.6857	29.8831
	44	29.3857	26.75	28.7964	30.8429	32.9	31.3	30.0286	29.7857	29.4857	29.9194
	45	28.2857	29.5	29.4625	29.425	30.1286	27.6	33.975	33.875	29.08	30.148
	46	27.5429	29.7429	30.3964	31.05	26.35	31.9	30.0429	28.6571	29.9571	29.5155
	47	29.6	27.5667	26.65	25.7333	29.9	30.2	27.38	28.78	25.3	27.9011
	48	29.95	26	28.81	31.62	26.6	30.4	28.25	27.7167	26.7	28.4496	FONTES DE VARIAÇÃO	GL	SQ	QM	- 4 -	- 5 -	- 6 -	- 7 -	- 8 -	- 9 -
	49	32.2286	24.6	25.0929	25.5857	28.1	25.9	27.8571	28.1	29.2	27.4071	Tratamentos	8	111.718	13.965
	50	31.1333	26.2667	27.0933	27.92	28.35	27.9	31.7	31.7	26.3	28.707	Blocos	51	2418.95	47.43
	51	30	25.1	31.8	33	27.9	28.5	27.8	23.4	28.6	28.4556	Erro	408	2319.17	5.684
	52	32.2	26.5	28.98	32.4	28.56	28.08	27.6	23.4	28.5	28.4689
												F (tratamentos) =	2.4567
												p (tratamentos) =	0.0132
												F (blocos) =	8.3442
												p (blocos) =	< 0.0001
												Médias (tratamentos):
												Média (Coluna 1) =	27.0731
												Média (Coluna 2) =	26.7096
												Média (Coluna 3) =	27.65
												Média (Coluna 4) =	25.9769
												Média (Coluna 5) =	27.2442
												Média (Coluna 6) =	26.3462
												Média (Coluna 7) =	26.8058
												Média (Coluna 8) =	26.4654
												Média (Coluna 9) =	27.1981
												Tukey	Q	(p)
												Médias ( 1 a 2) =	1.0993	ns
												Médias ( 1 a 3) =	1.745	ns
												Médias ( 1 a 4) =	3.3154	ns
												Médias ( 1 a 5) =	0.5177	ns
												Médias ( 1 a 6) =	2.1986	ns
												Médias ( 1 a 7) =	0.8085	ns
												Médias ( 1 a 8) =	1.838	ns
												Médias ( 1 a 9) =	0.3781	ns
												Médias ( 2 a 3) =	2.8443	ns
												Médias ( 2 a 4) =	2.2161	ns
												Médias ( 2 a 5) =	1.617	ns
												Médias ( 2 a 6) =	1.0993	ns
												Médias ( 2 a 7) =	0.2908	ns
												Médias ( 2 a 8) =	0.7387	ns
												Médias ( 2 a 9) =	1.4774	ns
												Médias ( 3 a 4) =	5.0604	< 0.05
												Médias ( 3 a 5) =	1.2273	ns
												Médias ( 3 a 6) =	3.9436	ns
												Médias ( 3 a 7) =	2.5534	ns
												Médias ( 3 a 8) =	3.583	ns
												Médias ( 3 a 9) =	1.3669	ns
												Médias ( 4 a 5) =	3.8331	ns
												Médias ( 4 a 6) =	1.1168	ns
												Médias ( 4 a 7) =	2.5069	ns
												Médias ( 4 a 8) =	1.4774	ns
												Médias ( 4 a 9) =	3.6935	ns
												Médias ( 5 a 6) =	2.7163	ns
												Médias ( 5 a 7) =	1.3262	ns
												Médias ( 5 a 8) =	2.3557	ns
												Médias ( 5 a 9) =	0.1396	ns
												Médias ( 6 a 7) =	1.3901	ns
												Médias ( 6 a 8) =	0.3606	ns
												Médias ( 6 a 9) =	2.5767	ns
												Médias ( 7 a 8) =	1.0295	ns
												Médias ( 7 a 9) =	1.1866	ns
												Médias ( 8 a 9) =	2.2161	ns
												Médias (blocos):
												Média (Linha 1) =	27.4667
												Média (Linha 2) =	28.1333
												Média (Linha 3) =	28.1889
												Média (Linha 4) =	27.9333
												Média (Linha 5) =	28.6556
												Média (Linha 6) =	28.8333
												Média (Linha 7) =	28.6333
												Média (Linha 8) =	28.0222
												Média (Linha 9) =	26.1
												Média (Linha 10) =	26.9889
												Média (Linha 11) =	25.8889
												Média (Linha 12) =	25.5556
												Média (Linha 13) =	26.2556
												Média (Linha 14) =	25.8222
												Média (Linha 15) =	25.6333
												Média (Linha 16) =	24.6778
												Média (Linha 17) =	26.2778
												Média (Linha 18) =	25.6556
												Média (Linha 19) =	26.3667
												Média (Linha 20) =	23.6333
												Média (Linha 21) =	23.9
												Média (Linha 22) =	24.5
												Média (Linha 23) =	22.3778
												Média (Linha 24) =	22.6667
												Média (Linha 25) =	23.7
												Média (Linha 26) =	23.1333
												Média (Linha 27) =	22.6889
												Média (Linha 28) =	24
												Média (Linha 29) =	23.7556
												Média (Linha 30) =	23.4444
												Média (Linha 31) =	25.2333
												Média (Linha 32) =	25.4333
												Média (Linha 33) =	26.2
												Média (Linha 34) =	27.6667
												Média (Linha 35) =	28.1
												Média (Linha 36) =	27.6222
												Média (Linha 37) =	29.1222
												Média (Linha 38) =	28.9556
												Média (Linha 39) =	31.3778
												Média (Linha 40) =	30.4778
												Média (Linha 41) =	28.8111
												Média (Linha 42) =	28.2
												Média (Linha 43) =	29.8889
												Média (Linha 44) =	29.8889
												Média (Linha 45) =	30.2
												Média (Linha 46) =	29.5333
												Média (Linha 47) =	27.8889
												Média (Linha 48) =	28.4111
												Média (Linha 49) =	27.4222
												Média (Linha 50) =	28.7222
												Média (Linha 51) =	28.5556
												Média (Linha 52) =	28.5556
												Tukey	Q	(p)

## Sheet: min temp
	Table S3. Minimum temperature for Chimoio 2008 to 2014.
	Week/year	2006	2007	2008	2009	2010	2011	2012	2013	2014			20013	2007	2008	«2009	2010	2011	2012	2013	2014
	1	14.88	20.4667	21.1	20.85	20.66	21	17.85	17.3	14.88	18.7763	Tamanho da amostra =	52	52	52	52	52	52	52	52	52
	2	14.7143	20.0857	20.5429	23.0143	20.375	18.4	18.4	16.3571	14.7143	18.5115	Mínimo	8.5	11	11.7	11.1	12.1	8.1	6.5	6.6	8.5
	3	13.55	19.9333	21.5143	21.6	21.2	22.5	18.3643	18.3286	13.55	18.9489	Máximo	21.4	21.9	22	23	22.1	24.8	19.9	20.2	21.4
	4	17.3333	20.6571	20.7429	20.28	20.6333	19	18.0238	17.6833	17.3333	19.0763	Amplitude Total	12.9	10.9	10.3	11.9	10	16.7	13.4	13.6	12.9
	5	16.56	20.2167	20.3333	20.4	20.05	19.5	16.5	17.0333	16.56	18.5726	Mediana	15.8	16.95	17.8	17.15	18.5	16.4	14.2	14.25	15.8
	6	16.0143	21.4714	20.1143	20.5	20.6857	19.8	18.72	15.9667	16.0143	18.8096	Primeiro Quartil (25%)	13.1	13.925	15.525	14.6	14.5	13.2	12.175	12.225	13.1
	7	15.8	20.8286	18.7	19.625	21.4286	19	19.2857	20.15	15.8	18.9575	Terceiro Quartil (75%)	17.925	19.9	20.125	19.1	20.4	19.125	17.325	16.5	17.825
	8	15.9667	21.92	20.6	20.4	20.7833	19.3	18	17.4	15.9667	18.9263	Desvio Interquartílico	4.825	5.975	4.6	4.5	5.9	5.925	5.15	4.275	4.725
	9	13.9333	20.5714	19.5714	19.0982	18.625	19.1	19.85	18.7333	13.9333	18.1573	Média Aritmética	15.5538	16.9423	17.5462	16.9365	17.6	16.2981	14.3077	14.0519	15.4462
	10	11.12	19.2143	20.4143	20.5	20.5571	19.8	17.7	18.3	11.12	17.6362	Variância	10.9268	10.6841	8.0519	8.7565	9.6278	14.1912	11.9764	10.819	10.0931
	11	15.65	20.7	17.1286	18.62	20.2571	20.4	16	16.3	15.65	17.8562	Desvio Padrão	3.3056	3.2686	2.8376	2.9591	3.1029	3.7671	3.4607	3.2892	3.177
	12	15.78	16.365	16.95	19.85	20.7167	20.4	14.3	14.3	15.78	17.1602	Erro Padrão	0.4584	0.4533	0.3935	0.4104	0.4303	0.5224	0.4799	0.4561	0.4406
	13	10.5	13.1143	15.7286	16.96	21.4429	19.4	12.9833	12.9833	10.5	14.8458	Coeficiente de Variação	0.2125	0.1929	0.1617	0.1747	0.1763	0.2311	0.2419	0.2341	0.2057
	14	8.48333	12.1417	15.8	15.9833	17.66	19	11.6667	11.6667	8.48333	13.4317	Assimetria (g1)	-0.0575	-0.2534	-0.3487	-0.0411	-0.3543	-0.2781	-0.4462	-0.4124	-0.1113
	15	11.6143	18.28	15.3429	15.88	19.5	14.6	13.46	13.1333	11.6143	14.825	Curtose (g2)	-0.8612	-1.3458	-1.0152	-0.9312	-1.4241	-0.456	-0.6239	-0.5336	-0.7536
	16	10.46	15.62	13.4143	16.5167	19	16.8	13.025	13.5333	10.46	14.3144	Média Harmônica =	14.8156	16.2767	17.0579	16.4089	17.0198	15.3054	13.3061	13.144	14.7523
	17	10.9667	15.34	15.6167	18.8	18	17.4	14.0667	14.4857	10.9667	15.0714	N (média harmônica) =	52	52	52	52	52	52	52	52	52
	18	9.71667	15.9	16.2429	16.6714	17.5571	15.7486	13.94	13.04	9.71667	14.2815	Média Geométrica =	15.1925	16.6158	17.308	16.6756	17.3158	15.8262	13.8388	13.625	15.1079
	19	12.0714	16.6	15.3143	17.25	16.9667	15.6833	14.4	14.2	12.0714	14.9508	N (média geométrica) =	52	52	52	52	52	52	52	52	52
	20	12.2	12.5	13.7286	15.1286	14.42	15.8	10.525	10.65	12.2	13.0169	Variância (geom.) =	1.0218	1.018	1.0126	1.0141	1.015	1.0282	1.0326	1.03	1.0206
	21	12.75	14	13.675	18.1333	12.9833	14.6	12.7333	12.55	12.75	13.7972	Desvio Padrão (geom.) =	1.2497	1.2245	1.185	1.197	1.2035	1.288	1.3125	1.2981	1.2419
	22	12.625	16.5857	15.2571	14.9167	14.5429	13.2	8.46667	7.91667	12.625	12.904	CI	14.7	16	17.7	16.1	16.8	15.3	13.3	13.2	14.5
	23	13.2	12.8333	11.725	14.6333	13.6429	8.5	8.05	8.65	13.2	11.6038	CI	16.5	18.8	18.3	17.7	18.4	17.3	15.3	15	16.3
	24	11.9714	13.6333	13.35	14.62	12.6286	8.1	12.12	12.42	11.9714	12.3128
	25	13.3833	13.65	13.5	14.2	14.95	12.1	11.62	10.62	13.3833	13.0452
	26	13.8286	11.2	12.2714	13.66	12.8714	12.5	7.91429	8.2	13.8286	11.8083
	27	14.4429	10.9857	12.1857	15.6667	12.8571	12.9	8.41667	8.06667	14.4429	12.2183
	28	15.2571	12.4714	13.7833	13.8143	13.8	14.9	6.48571	6.57143	15.2571	12.4823
	29	11.95	12.4	16	11.12	13.22	12	8.86667	8.86667	11.95	11.8193
	30	13.5	12.8429	16.2667	13.1143	13.2429	12	8.1	8.64	13.5	12.3563
	31	15.7857	12.6571	16.1	13.9667	12.0714	11.6	11.2667	11.05	15.7857	13.3648
	32	17.2571	12.1429	14.4857	12.2	13.3167	9.6	10.9857	11.3429	17.2571	13.1765
	33	15.9857	14.3667	17	12.3857	15.2286	10.3	12.2429	12.4571	15.9857	13.9947
	34	17.2167	15.1333	17.2667	13.2333	14.875	10.2	15.24	14.8167	17.2167	15.022
	35	19.8167	15.2286	16.8571	13.5	14.5	12.3	13.1571	13.3429	19.8167	15.391
	36	17.7429	14.7429	18.8714	14.9333	13.7167	16	13.9143	13.6	17.7429	15.696
	37	16.0143	18.4143	17.9	12.6	16.9714	13.2	15.6429	16.1	16.0143	15.873
	38	16.3333	16.6667	17.6857	12.0167	15.6667	13.9	16.25	16.1333	16.3333	15.6651
	39	18.5714	19.0429	20.2	15.15	17.22	15.6	13.5857	13.7429	18.5714	16.8538
	40	19.02	19	20.0571	15.9571	18.4167	16.3	17.2429	17.2	19.02	18.0238
	41	15.82	17.2286	20.3714	17.7429	15.725	16	16.0857	16.1143	15.82	16.7675
	42	18.62	16.2	21.225	18.0857	19.3167	18.3	13.6	13.4571	18.62	17.4916
	43	17.4286	19.45	22	16.4714	19.7	24.8	13.4	14.1667	17.4286	18.3161
	44	20.2	19.5167	19.1798	18.8429	21.2333	21.7	18.0429	17.0857	20.2	19.5557
	45	20.56	19.5286	18.5518	17.575	20.0143	16.5	15.55	16.275	20.56	18.3461
	46	21.4	21.6143	19.8571	18.1	20.35	18.2393	16.1286	15.2286	21.4	19.1464
	47	21	19.6333	18.45	17.2667	22.1	18.4	13.68	14.34	21	18.43
	48	20.475	19.95	19.535	19.12	18.575	19	18.4167	18.25	19.625	19.2163	FONTES DE VARIAÇÃO	GL	SQ	QM	- 4 -	- 5 -	- 6 -	- 7 -	- 8 -	- 9 -
	49	19.6625	18.85	18.475	18.1	20.5667	15.7	16.6143	16.7833	18.2042	18.1062	Tratamentos	8	723.705	90.463
	50	19.7646	19.8667	19.3533	18.84	19.8833	19.3	18.7	18.7	18.4521	19.2067	Blocos	51	3075.12	60.297
	51	19.8	18.9	20.5	21.4	20.4	18	15.9	14.8	18.7125	18.7125	Erro	408	1776.35	4.354
	52	19.8	20.4	21.3	21.3	19.9	19.15	18.4	11.5	18.9688	18.9688
												F (tratamentos) =	20.778
												p (tratamentos) =	< 0.0001
												F (blocos) =	13.8492
												p (blocos) =	< 0.0001
												Médias (tratamentos):
												Média (Coluna 1) =	15.5538
												Média (Coluna 2) =	16.9423
												Média (Coluna 3) =	17.5462
												Média (Coluna 4) =	16.9365
												Média (Coluna 5) =	17.6
												Média (Coluna 6) =	16.2981
												Média (Coluna 7) =	14.3077
												Média (Coluna 8) =	14.0519
												Média (Coluna 9) =	15.4462
												Tukey	Q	(p)
												Médias ( 1 a 2) =	4.7985	< 0.05
												Médias ( 1 a 3) =	6.8853	< 0.01
												Médias ( 1 a 4) =	4.7785	< 0.05
												Médias ( 1 a 5) =	7.0714	< 0.01
												Médias ( 1 a 6) =	2.572	ns
												Médias ( 1 a 7) =	4.3066	ns
												Médias ( 1 a 8) =	5.1906	< 0.01
												Médias ( 1 a 9) =	0.3722	ns
												Médias ( 2 a 3) =	2.0869	ns
												Médias ( 2 a 4) =	0.0199	ns
												Médias ( 2 a 5) =	2.273	ns
												Médias ( 2 a 6) =	2.2264	ns
												Médias ( 2 a 7) =	9.1051	< 0.01
												Médias ( 2 a 8) =	9.989	< 0.01
												Médias ( 2 a 9) =	5.1706	< 0.01
												Médias ( 3 a 4) =	2.1068	ns
												Médias ( 3 a 5) =	0.1861	ns
												Médias ( 3 a 6) =	4.3133	ns
												Médias ( 3 a 7) =	11.192	< 0.01
												Médias ( 3 a 8) =	12.0759	< 0.01
												Médias ( 3 a 9) =	7.2575	< 0.01
												Médias ( 4 a 5) =	2.2929	ns
												Médias ( 4 a 6) =	2.2065	ns
												Médias ( 4 a 7) =	9.0852	< 0.01
												Médias ( 4 a 8) =	9.9691	< 0.01
												Médias ( 4 a 9) =	5.1507	< 0.01
												Médias ( 5 a 6) =	4.4994	< 0.05
												Médias ( 5 a 7) =	11.3781	< 0.01
												Médias ( 5 a 8) =	12.262	< 0.01
												Médias ( 5 a 9) =	7.4436	< 0.01
												Médias ( 6 a 7) =	6.8787	< 0.01
												Médias ( 6 a 8) =	7.7626	< 0.01
												Médias ( 6 a 9) =	2.9442	ns
												Médias ( 7 a 8) =	0.8839	ns
												Médias ( 7 a 9) =	3.9345	ns
												Médias ( 8 a 9) =	4.8184	< 0.05
												Médias (blocos):
												Média (Linha 1) =	18.8
												Média (Linha 2) =	18.5111
												Média (Linha 3) =	18.9556
												Média (Linha 4) =	19.0667
												Média (Linha 5) =	18.5778
												Média (Linha 6) =	18.8111
												Média (Linha 7) =	18.9556
												Média (Linha 8) =	18.9333
												Média (Linha 9) =	18.1556
												Média (Linha 10) =	17.6333
												Média (Linha 11) =	17.8667
												Média (Linha 12) =	17.1778
												Média (Linha 13) =	14.8444
												Média (Linha 14) =	13.4444
												Média (Linha 15) =	14.8222
												Média (Linha 16) =	14.3111
												Média (Linha 17) =	15.0778
												Média (Linha 18) =	14.2667
												Média (Linha 19) =	14.9667
												Média (Linha 20) =	13.0111
												Média (Linha 21) =	13.8111
												Média (Linha 22) =	12.9
												Média (Linha 23) =	11.6
												Média (Linha 24) =	12.3111
												Média (Linha 25) =	13.0556
												Média (Linha 26) =	11.8111
												Média (Linha 27) =	12.2222
												Média (Linha 28) =	12.5
												Média (Linha 29) =	11.8333
												Média (Linha 30) =	12.3444
												Média (Linha 31) =	13.3889
												Média (Linha 32) =	13.1778
												Média (Linha 33) =	14
												Média (Linha 34) =	15.0111
												Média (Linha 35) =	15.3889
												Média (Linha 36) =	15.6778
												Média (Linha 37) =	15.8667
												Média (Linha 38) =	15.6667
												Média (Linha 39) =	16.8556
												Média (Linha 40) =	18.0222
												Média (Linha 41) =	16.7556
												Média (Linha 42) =	17.4889
												Média (Linha 43) =	18.3222
												Média (Linha 44) =	19.5444
												Média (Linha 45) =	18.3667
												Média (Linha 46) =	19.1444
												Média (Linha 47) =	18.4333
												Média (Linha 48) =	19.2222
												Média (Linha 49) =	18.1222
												Média (Linha 50) =	19.2222
												Média (Linha 51) =	18.7111
												Média (Linha 52) =	18.9778
												Tukey	Q	(p)

## Sheet: Tmean
	Table S4. Mean temperature for Chimoio 2008 to 2014.
	Week/year	2006	2007	2008	2009	2010	2011	2012	2013	2014			2013	2007	2008	«2009	2010	2011	2012	2013	2014
	1	20.775	23.35	25.1167	24.475	25.66	22.2	24.5917	23.3833	23.62		Tamanho da amostra =	52	52	52	52	52	52	52	52	52
	2	20.35	24.2857	23.5286	25.9286	26.5	22.3	25.8	23.0571	25.1		Mínimo	12	15	16.2	15.3	16.3	14.8	16.8	16.6	17.6
	3	21.1	23.5667	25.2857	24.4571	28.6333	23.3	25.4286	25.0571	24.325		Máximo	22.6	26.7	27.2	27.1	29.4	26.7	26.8	27.6	26.4
	4	20.5	23.4286	23.2857	24.14	29.4333	21.5	24.4643	24.35	22.1		Amplitude Total	10.6	11.7	11	11.8	13.1	11.9	10	11	8.8
	5	21.0333	24.3	23.3667	25.6	24.5	23.4	23.5	24.3833	25.78		Mediana	18.05	22.2	23.2	21.8	23.5	22.25	22.15	22	22.9
	6	20.7143	26.6571	23.6857	23.84	24.6857	23.9	26.48	25.1667	24.4286		Primeiro Quartil (25%)	14.175	19.95	20.95	19.425	19.725	19.125	19.6	19.55	20.45
	7	20.7	24.7714	22.9714	24.325	25.7571	23.9	25.5143	24.1167	23.0857		Terceiro Quartil (75%)	20.5	23.625	24.225	23.5	24.8	23.9	24.525	24.4	24.45
	8	21.44	24.32	24.85	22.9	22.5	24.1	23.9833	24.22	25.3667		Desvio Interquartílico	6.325	3.675	3.275	4.075	5.075	4.775	4.925	4.85	4
	9	19.68	23.7	23.1429	22.8839	22.625	23.2	21.35	22.2667	21.6167		Média Aritmética	17.3769	21.6981	22.4673	21.5212	22.5346	21.5288	21.9481	21.8769	22.225
	10	20.9833	24.3286	24.3429	23.2	24	23	22.4667	21.65	21.28		Variância	11.6093	7.2837	5.9713	8.2193	11.6188	9.5092	8.9951	9.1873	6.8
	11	20.7	23.05	21	21.86	23.6714	24.2	20.3833	19.975	24.825		Desvio Padrão	3.4072	2.6988	2.4436	2.8669	3.4086	3.0837	2.9992	3.0311	2.6077
	12	18.22	19.76	21.3	22.8667	24.2	25.5	18.3	18.3	21.7		Erro Padrão	0.4725	0.3743	0.3389	0.3976	0.4727	0.4276	0.4159	0.4203	0.3616
	13	18.7429	20.1429	21.5429	20.66	25.5	24.3	18.95	18.95	21.0286		Coeficiente de Variação	0.1961	0.1244	0.1088	0.1332	0.1513	0.1432	0.1366	0.1386	0.1173
	14	17.88	19.3329	20.7857	20.5333	22.18	22.6	19.6	19.6	20.8333		Assimetria (g1)	-0.1702	-0.4825	-0.6893	-0.3324	-0.2928	-0.4911	-0.1675	-0.1711	-0.3945
	15	18.1857	22.46	21.3143	20.08	24.55	20.2	19.72	19.7	19.1143		Curtose (g2)	-1.3939	-0.347	-0.1562	-0.3344	-0.9029	-0.7008	-1.2583	-1.0717	-1.1723
	16	16.2833	22.38	20.1571	22.4167	22.1	20.9	17.775	17.1667	20.74		Média Harmônica =	16.6837	21.3404	22.1815	21.1184	21.9947	21.0531	21.5314	21.4481	21.9079
	17	16.2143	17.86	21.7667	21.78	24.8	22.8417	20.8833	20.8429	20.75		N (média harmônica) =	52	52	52	52	52	52	52	52	52
	18	12.9833	20.4667	22.5714	20.7857	23.4571	21.6086	19.76	19.86	18.1833		Média Geométrica =	17.0347	21.5241	22.3287	21.3247	22.2698	21.298	21.7417	21.6649	22.069
	19	17.5	22.7333	19.4429	21.825	20.0667	20.7733	21.48	21.2	18.3714		N (média geométrica) =	52	52	52	52	52	52	52	52	52
	20	14.2	17.66	17.9714	20.4286	19.16	20.9	17.125	16.775	17.7857		Variância (geom.) =	1.0183	1.0074	1.0057	1.0084	1.0108	1.01	1.0085	1.0088	1.0064
	21	11.9667	20.1	18.75	22.5667	17.0333	19.2	17.7833	16.7167	17.5667		Desvio Padrão (geom.) =	1.2265	1.139	1.121	1.1489	1.1705	1.163	1.1502	1.1528	1.1288
	22	14.825	21.7429	20.5286	19.55	18.4857	18.9	17.8833	18.3667	17.775		CI	16.5	21	21.9	20.8	21.6	20.7	21.1	21.1	21.5
	23	13.55	18.4	16.2	19.1	17.8571	17.9	16.925	16.575	18.3667		CI	18.3	22.4	23.1	22.3	23.4	22.3	22.7	22.7	22.9
	24	12.1	16.9	17.6167	19.2	17.2	16.9	18.46	19.42	18.6571
	25	12.3667	19.95	18.7667	20.8	17.4167	18.5	19.56	18.26	17.8667
	26	15.25	15.0167	17.7571	19.78	16.3286	18.1	17.5	17.8286	19.7429
	27	12.3286	16	18.3	17.9667	18.0714	15.5	17.6	17.7167	18.8714
	28	12.65	17.4143	19.6333	19.4571	17.05	19.3	16.7857	16.7571	21.3286
	29	13.175	19.3	23.7857	16.06	17.94	16.3	18.6	18.6	19
	30	12.2143	18.3714	21.35	15.4714	17.8429	16.3	19.675	20.2	18.6167
	31	15.4643	18.7143	23.4714	18.95	16.8429	14.8	20.6667	20.0667	23
	32	16.975	18.4857	20.7571	15.25	18.75	15.9	20.6143	21.5	24.5857
	33	13.175	21.05	24.5286	15.3571	20	16.7	22.0286	21.3857	22.6714
	34	12.62	21.55	25.15	18.8333	22.125	18.7	24.16	24.0833	20.9333
	35	14.0571	21.9143	24.1143	19.2333	19.94	19.9	23.1429	22.9286	25.2833
	36	15.025	21.1	24.6286	18.0667	20.2167	22.6	21.3571	21.5429	24.6571
	37	13.3857	24.0714	25.05	17.9833	23.5	23.1	24.8571	24.7286	22.8429
	38	17.4167	20.9	23.9	19.15	25	21.4	25.2833	24.6833	23.3167
	39	17.4	26.3286	27.15	22.4	24.48	24.9	24.8857	25.9429	24.3
	40	15.8571	24.4714	25.8	22.2	27.1333	25.3	24.7143	24.2571	26.44
	41	18.7333	22.6286	23.4286	23.3429	22.025	18.9	26.7143	27.2857	22.94
	42	18.7714	21.5857	24.175	21.7571	24.85	21.3	22.2857	21.7	24.86
	43	20.3714	25.5167	24.7	21.5571	26	26	21.4	22.4833	24.2857
	44	18.1714	23.1667	23.4958	25.4143	27.25	25.7	25.0143	24.4714	23.9714
	45	20.5	24.2571	24.2661	23.825	24.6143	22.4	26.825	27.6	24.42
	46	19.5714	25.0857	23.2762	24.275	23.3	23.7143	24.1286	23.3857	25.5
	47	20.24	23.1333	24.2067	21.4667	24.8	26.7	23.42	24.96	22.9
	48	19.7833	22.6833	22.6274	25.28	23.225	25.5	24.4	23.65	23.275
	49	22.3143	21.975	22.6925	22.5714	24.7667	21.9	23.7143	23.7833	23.5292		FONTES DE VARIAÇÃO	GL	SQ	QM	- 4 -	- 5 -	- 6 -	- 7 -	- 8 -	- 9 -
	50	22.6	22.6111	22.6518	23.41	24.5167	24.4	25.7667	25.7667	24.6479		Tratamentos	8	1013.02	126.628
	51	22.3	22	22.9	26.2	24.4	23.9	23.4	25.5	24.7		Blocos	51	2735.1	53.629
	52	22.6	22.9	24.8	27.1	24.7	24.25	23.8	24.8	24.75		Erro	408	1294.33	3.172
												F (tratamentos) =	39.9159
												p (tratamentos) =	< 0.0001
												F (blocos) =	16.9052
												p (blocos) =	< 0.0001
												Médias (tratamentos):
												Média (Coluna 1) =	17.4288
												Média (Coluna 2) =	21.6981
												Média (Coluna 3) =	22.4673
												Média (Coluna 4) =	21.5212
												Média (Coluna 5) =	22.5346
												Média (Coluna 6) =	21.5288
												Média (Coluna 7) =	21.9481
												Média (Coluna 8) =	21.8769
												Média (Coluna 9) =	22.225
												Tukey	Q	(p)
												Médias ( 1 a 2) =	17.2846	< 0.01
												Médias ( 1 a 3) =	20.399	< 0.01
												Médias ( 1 a 4) =	16.5683	< 0.01
												Médias ( 1 a 5) =	20.6715	< 0.01
												Médias ( 1 a 6) =	16.5995	< 0.01
												Médias ( 1 a 7) =	18.2968	< 0.01
												Médias ( 1 a 8) =	18.0087	< 0.01
												Médias ( 1 a 9) =	19.4179	< 0.01
												Médias ( 2 a 3) =	3.1143	ns
												Médias ( 2 a 4) =	0.7163	ns
												Médias ( 2 a 5) =	3.3868	ns
												Médias ( 2 a 6) =	0.6852	ns
												Médias ( 2 a 7) =	1.0122	ns
												Médias ( 2 a 8) =	0.7241	ns
												Médias ( 2 a 9) =	2.1333	ns
												Médias ( 3 a 4) =	3.8306	ns
												Médias ( 3 a 5) =	0.2725	ns
												Médias ( 3 a 6) =	3.7995	ns
												Médias ( 3 a 7) =	2.1022	ns
												Médias ( 3 a 8) =	2.3903	ns
												Médias ( 3 a 9) =	0.981	ns
												Médias ( 4 a 5) =	4.1031	ns
												Médias ( 4 a 6) =	0.0311	ns
												Médias ( 4 a 7) =	1.7285	ns
												Médias ( 4 a 8) =	1.4404	ns
												Médias ( 4 a 9) =	2.8496	ns
												Médias ( 5 a 6) =	4.072	ns
												Médias ( 5 a 7) =	2.3747	ns
												Médias ( 5 a 8) =	2.6628	ns
												Médias ( 5 a 9) =	1.2535	ns
												Médias ( 6 a 7) =	1.6973	ns
												Médias ( 6 a 8) =	1.4092	ns
												Médias ( 6 a 9) =	2.8185	ns
												Médias ( 7 a 8) =	0.2881	ns
												Médias ( 7 a 9) =	1.1212	ns
												Médias ( 8 a 9) =	1.4092	ns
												Médias (blocos):
												Média (Linha 1) =	23.7
												Média (Linha 2) =	24.1
												Média (Linha 3) =	24.5778
												Média (Linha 4) =	23.6889
												Média (Linha 5) =	23.9889
												Média (Linha 6) =	24.4
												Média (Linha 7) =	23.9111
												Média (Linha 8) =	23.7444
												Média (Linha 9) =	22.2778
												Média (Linha 10) =	22.8111
												Média (Linha 11) =	22.2
												Média (Linha 12) =	21.1333
												Média (Linha 13) =	21.0889
												Média (Linha 14) =	20.3667
												Média (Linha 15) =	20.6
												Média (Linha 16) =	20
												Média (Linha 17) =	20.8667
												Média (Linha 18) =	19.9889
												Média (Linha 19) =	20.3778
												Média (Linha 20) =	18.0111
												Média (Linha 21) =	17.9778
												Média (Linha 22) =	18.6778
												Média (Linha 23) =	17.2222
												Média (Linha 24) =	17.3889
												Média (Linha 25) =	18.1889
												Média (Linha 26) =	17.4778
												Média (Linha 27) =	16.9333
												Média (Linha 28) =	17.8333
												Média (Linha 29) =	18.0889
												Média (Linha 30) =	17.7889
												Média (Linha 31) =	19.1222
												Média (Linha 32) =	19.2222
												Média (Linha 33) =	19.6667
												Média (Linha 34) =	20.9111
												Média (Linha 35) =	21.1556
												Média (Linha 36) =	21.0222
												Média (Linha 37) =	22.1778
												Média (Linha 38) =	22.3444
												Média (Linha 39) =	24.2
												Média (Linha 40) =	24.0222
												Média (Linha 41) =	22.8667
												Média (Linha 42) =	22.3889
												Média (Linha 43) =	23.6
												Média (Linha 44) =	24.0889
												Média (Linha 45) =	24.3
												Média (Linha 46) =	23.5889
												Média (Linha 47) =	23.5333
												Média (Linha 48) =	23.3889
												Média (Linha 49) =	23.0333
												Média (Linha 50) =	24.0444
												Média (Linha 51) =	23.9222
												Média (Linha 52) =	24.4222
												Tukey	Q	(p)

## Sheet: HR
	Table S5. Relative humidity for Chimoio 2008 to 2014.
	Week/year	2006	2007	2008	2009	2010	2011	2012	2013	2014	media		20013	2007	2008	2009	2010	2011	2012	2013	2014
	1	80.5	84.6667	77.1667	85.5	68.8	84	80.1667	88.3333	85.4	81.6148	Tamanho da amostra =	52	52	52	52	52	52	52	52	52
	2	86.5	77	86	81.1429	64	71	72	90.7143	76	78.2619	Mínimo	50.5	52	52.1	55.3	48	48	51.3	47.6	54.2
	3	86.2	84.6667	78.7143	82.7143	56.3333	80	77.3571	82.7143	69.75	77.6056	Máximo	86.5	90.5	91	87.8	93.2	90	88.5	90.7	95.7
	4	72.8333	85.2857	88.1429	76.8	55	90	76.6786	72	95.6667	79.1563	Amplitude Total	36	38.5	38.9	32.5	45.2	42	37.2	43.1	41.5
	5	76.6667	77.8333	80.3333	73	80.5	87	76	73.5	80.25	78.3426	Mediana	70	73.8	73.2	76	73.85	75	73	73.05	71.2
	6	76	71.2857	78.7143	80	74.2857	79	70	77.6667	83.1429	76.6772	Primeiro Quartil (25%)	64.325	62.75	63.225	69.85	66.175	65.5	60.775	59.675	63.025
	7	70	76.8571	79.2857	76.25	76.4286	73	78	82.3333	81.2857	77.0489	Terceiro Quartil (75%)	75.85	77.9	78.85	81.15	78.85	80	76.775	80.575	79.425
	8	76.6	78.2	76.3333	86	93.1667	74	75.8333	75	71	78.4593	Desvio Interquartílico	11.525	15.15	15.625	11.3	12.675	14.5	16	20.9	16.4
	9	79.4	80	82.4286	84.75	79.25	79	88.5	85.6667	77.6667	81.8513	Média Aritmética	68.9096	71.8615	71.9654	74.3865	71.5269	73.1346	70.0808	71.0481	71.875
	10	81.1667	71.4286	77.7143	82.5	80.7143	86	83.3333	85	79.8	80.8508	Variância	74.2452	111.014	94.5745	65.5004	92.9432	104.55	98.0667	131.199	107.07
	11	76.2	85	82.4286	82.4	79.5714	82	84.1667	85	64.75	80.1685	Desvio Padrão	8.6166	10.5363	9.7249	8.0932	9.6407	10.225	9.9029	11.4542	10.3475
	12	78.6	77.2167	75.8333	85	79	79	85	85	71.4	79.5611	Erro Padrão	1.1949	1.4611	1.3486	1.1223	1.3369	1.4179	1.3733	1.5884	1.4349
	13	76.1429	73.2857	70.4286	81.4	78.4286	74	77	77	77.5714	76.1397	Coeficiente de Variação	0.125	0.1466	0.1351	0.1088	0.1348	0.1398	0.1413	0.1612	0.144
	14	71	72.6429	74.2857	75.1667	76.25	86	69	69	71.8333	73.9087	Assimetria (g1)	-0.2468	-0.0269	-0.0067	-0.5183	-0.6006	-0.5431	-0.1852	-0.126	0.2773
	15	78.5714	74.4	61.4286	77.6	79.5	75	74	75.8333	79	75.037	Curtose (g2)	-0.3014	-1.0094	-1.0197	-0.4521	0.0268	-0.5022	-0.9967	-1.151	-0.6427
	16	75.8333	58	63	73.8333	77	89	87.75	88.6667	69.2	75.8093	Média Harmônica =	67.7927	70.3089	70.6521	73.4588	70.1001	71.5826	68.6459	69.1582	70.4346
	17	75	82.6	74.1667	83.8	60.25	74.625	74	73.8571	62.8333	73.4591	N (média harmônica) =	52	52	52	52	52	52	52	52	52
	18	67.5	76.3333	63	78.2857	67.4286	77.8125	75.8	75.4	67.1667	72.0808	Média Geométrica =	68.3615	71.09	71.3118	73.9335	70.8405	72.3841	69.3725	70.1139	71.1506
	19	52	54.6667	78.7143	71.5	81	80.4062	61.4	58.4	68.4286	67.3906	N (média geométrica) =	52	52	52	52	52	52	52	52	52
	20	69.6667	58	77.4286	76.5714	79.2	83	74	80.5	73	74.5963	Variância (geom.) =	1.0073	1.0097	1.0082	1.0056	1.009	1.0095	1.0092	1.012	1.009
	21	65.5	63	68.5	78.3333	77.5	75	77.3333	80.8333	75.8333	73.537	Desvio Padrão (geom.) =	1.1378	1.1611	1.147	1.1198	1.1541	1.1594	1.1564	1.1806	1.1546
	22	65.5	61.7143	59.7143	76.6667	77.7143	77	56.6667	53.1667	70	66.4603	CI	66.6	69	69.4	72.1	58.9	70.4	67.4	67.9	69.1
	23	72	64.8333	75	81.3333	69.2857	57	76.25	85	61.8333	71.3929	CI	71.2	74.9	74.6	76.6	74.1	75.8	72.8	74.1	74.7
	24	72	75.6667	74.8333	73.8	73.4286	76	78.2	72.4	63.1429	73.2746
	25	71.5	59.75	64.3333	58.5	82.6667	78	71.2	73.8	71.8333	70.1759
	26	57.5	74.8333	68.8571	68.2	81.4286	80	72.8571	71.5714	67.7143	71.4402
	27	67.2857	72	67.1429	87.8333	67.5714	85	67.3333	61.8333	75.8571	72.4286
	28	63.1667	71.7143	70.5	71.7143	70.5	77	53	55	66.8571	66.6058
	29	63.5	52	52.1429	70.4	70	71	59.3333	59.3333	54.1667	61.3196
	30	50.7143	65.2857	65.1667	86.7143	75.2857	71	59.25	54.8	67.3333	66.1722
	31	59.2857	67.8571	60.4286	74.8333	69.1429	78	51.3333	56.6667	59.5714	64.1243
	32	64.6429	58.8571	62.4286	82	63.8333	64	62.2857	58.5714	54.5714	63.4656
	33	70	64.3333	58.4286	76.7143	67.5714	48	54.8571	58.7143	62	62.291
	34	65.4	56.6667	55.8333	68.1667	52.25	64	58.8	58.8333	71.6667	61.2907
	35	58.1429	60	58.5714	60.6667	71.8	55	60.5714	63.1429	59.5	60.8217
	36	50.5	62	64.7143	76	64	59	73.1429	70.4286	57.5714	64.1508
	37	58.4286	63	61.5	71.6667	57.7143	61	60.7143	62.1429	62.1429	62.0344
	38	55.1667	76.3333	63.2857	59	49.3333	73	54.8333	59.8333	57.1667	60.8836
	39	66	57	61.1667	55.3333	57.4	61	53.7143	47.5714	67.5714	58.5286
	40	69.7143	61.7143	64.4286	66.2857	48	55	61.2857	63.8571	57.4	60.854
	41	65	63.7143	87.1429	68.1429	66.75	66	60.5714	58.4286	62	66.4167
	42	60.4286	74.7143	85	80.5714	69.6667	69	74.1429	75	64.8	72.5915
	43	60.1429	56	58.5714	73.4286	64.3333	56	60.8333	53.6667	58.5714	60.172
	44	56	76.8333	69.6667	61.1429	62.8333	59	62.8571	65.7143	78.1429	65.7989
	45	78.8571	74.2857	67.7679	62.5	70.2857	78	56.75	56.75	85.4	70.0663
	46	73.1429	77.1429	75.0714	61.25	82	76.2857	70.5714	72.5714	82.1429	74.4643
	47	70	80	72.2	73	83	60	65.6	61.6	94	73.2667
	48	67.8333	88	82	64.4	75.75	58	81.6667	84.3333	89.1667	76.7944	FONTES DE VARIAÇÃO	GL	SQ	QM	- 4 -	- 5 -	- 6 -	- 7 -	- 8 -	- 9 -
	49	71	90.5	83.45	76	77.3333	87	75.2857	76.6667	82.9167	80.0169	Tratamentos	8	1171.98	146.497
	50	67.6667	88.6667	86.0583	76.4	78.8333	70	75.6667	75.6667	79.2917	77.5833	Blocos	51	22298.8	437.231
	51	70	90	91	82.4458	78	75	75	78	86	80.6051	Erro	408	22565.8	55.308
	52	71	89	82	71	78	80	82	87	86	80.6667
												F (tratamentos) =	2.6487
												p (tratamentos) =	0.0079
				47.5714								F (blocos) =	7.9053
				95.6667								p (blocos) =	< 0.0001
												Médias (tratamentos):
												Média (Coluna 1) =	68.9096
												Média (Coluna 2) =	71.8615
												Média (Coluna 3) =	71.9654
												Média (Coluna 4) =	74.7808
												Média (Coluna 5) =	71.5269
												Média (Coluna 6) =	73.1346
												Média (Coluna 7) =	70.0808
												Média (Coluna 8) =	71.0481
												Média (Coluna 9) =	71.875
												Tukey	Q	(p)
												Médias ( 1 a 2) =	2.8623	ns
												Médias ( 1 a 3) =	2.963	ns
												Médias ( 1 a 4) =	5.6928	< 0.01
												Médias ( 1 a 5) =	2.5378	ns
												Médias ( 1 a 6) =	4.0967	ns
												Médias ( 1 a 7) =	1.1356	ns
												Médias ( 1 a 8) =	2.0735	ns
												Médias ( 1 a 9) =	2.8753	ns
												Médias ( 2 a 3) =	0.1007	ns
												Médias ( 2 a 4) =	2.8306	ns
												Médias ( 2 a 5) =	0.3245	ns
												Médias ( 2 a 6) =	1.2344	ns
												Médias ( 2 a 7) =	1.7267	ns
												Médias ( 2 a 8) =	0.7888	ns
												Médias ( 2 a 9) =	0.0131	ns
												Médias ( 3 a 4) =	2.7299	ns
												Médias ( 3 a 5) =	0.4251	ns
												Médias ( 3 a 6) =	1.1337	ns
												Médias ( 3 a 7) =	1.8274	ns
												Médias ( 3 a 8) =	0.8894	ns
												Médias ( 3 a 9) =	0.0876	ns
												Médias ( 4 a 5) =	3.155	ns
												Médias ( 4 a 6) =	1.5962	ns
												Médias ( 4 a 7) =	4.5573	< 0.05
												Médias ( 4 a 8) =	3.6193	ns
												Médias ( 4 a 9) =	2.8175	ns
												Médias ( 5 a 6) =	1.5589	ns
												Médias ( 5 a 7) =	1.4022	ns
												Médias ( 5 a 8) =	0.4643	ns
												Médias ( 5 a 9) =	0.3375	ns
												Médias ( 6 a 7) =	2.9611	ns
												Médias ( 6 a 8) =	2.0232	ns
												Médias ( 6 a 9) =	1.2214	ns
												Médias ( 7 a 8) =	0.9379	ns
												Médias ( 7 a 9) =	1.7397	ns
												Médias ( 8 a 9) =	0.8018	ns
												Médias (blocos):
												Média (Linha 1) =	81.6222
												Média (Linha 2) =	78.2556
												Média (Linha 3) =	77.6111
												Média (Linha 4) =	79.1556
												Média (Linha 5) =	78.3444
												Média (Linha 6) =	76.6778
												Média (Linha 7) =	77.0556
												Média (Linha 8) =	78.4556
												Média (Linha 9) =	81.8667
												Média (Linha 10) =	80.8444
												Média (Linha 11) =	80.1778
												Média (Linha 12) =	79.5556
												Média (Linha 13) =	76.1333
												Média (Linha 14) =	73.9111
												Média (Linha 15) =	75.0333
												Média (Linha 16) =	75.8111
												Média (Linha 17) =	73.5111
												Média (Linha 18) =	72.1
												Média (Linha 19) =	67.3444
												Média (Linha 20) =	74.6
												Média (Linha 21) =	73.5222
												Média (Linha 22) =	66.4667
												Média (Linha 23) =	71.3889
												Média (Linha 24) =	73.2667
												Média (Linha 25) =	70.1778
												Média (Linha 26) =	71.4444
												Média (Linha 27) =	72.4222
												Média (Linha 28) =	66.6111
												Média (Linha 29) =	61.3111
												Média (Linha 30) =	66.1778
												Média (Linha 31) =	64.1222
												Média (Linha 32) =	63.4667
												Média (Linha 33) =	62.2889
												Média (Linha 34) =	61.3
												Média (Linha 35) =	60.8222
												Média (Linha 36) =	64.1444
												Média (Linha 37) =	62.0222
												Média (Linha 38) =	60.8778
												Média (Linha 39) =	58.5333
												Média (Linha 40) =	60.8556
												Média (Linha 41) =	66.4111
												Média (Linha 42) =	72.5889
												Média (Linha 43) =	60.1667
												Média (Linha 44) =	65.7889
												Média (Linha 45) =	70.0889
												Média (Linha 46) =	74.4333
												Média (Linha 47) =	73.2667
												Média (Linha 48) =	76.8
												Média (Linha 49) =	80.0222
												Média (Linha 50) =	77.6
												Média (Linha 51) =	80.6
												Média (Linha 52) =	80.6667
												Tukey	Q	(p)

## Sheet: wind
	Table S6. Wind speed for Chimoio 2008 to 2014.
	Week/year	2006	2007	2008	2009	2010	2011	2012	2013	2014
	1	12.5	15.34	7.83333	5.1	7.88	8.5	7.80833	7.66667	8.43333			2006	2007	2008	2009	2010	2011	2012	2013	2014
	2	15.3	11.2	9.22857	3.38	10.3	6.4	7.95	9.9	6.78333		Tamanho da amostra =	52	52	52	52	52	52	52	52	52
	3	16.6	10.0333	8.72857	4.86667	5.36667	3.3	6	6.6	9.2		Mínimo	0.9	0.9	1.3	1.6	3.1	3.3	1.6	1.6	0
	4	17.3	8.45714	7.27143	3.64	5.36667	10.2	5.4	8.9	17.2		Máximo	18	15.3	12.6	13.6	14.1	15	25	25	17.2
	5	18	8.91667	10	4.1	4.55	9.6	1.9	10.14	3		Amplitude Total	17.1	14.4	11.3	12	11	11.7	23.4	23.4	17.2
	6	12.3	6.61429	11.9429	12.95	5.5	9	7.95	13.2	6.06667		Mediana	8.25	7.6	7.05	6.65	6.95	7	8.2	9.15	8.25
	7	10.1	7.8	6.05714	8.875	5.98571	7.3	6.64286	10.825	12.725		Primeiro Quartil (25%)	6.075	5.775	5.175	4.775	5.65	5.4	6.975	6.825	6.175
	8	10.4	5.775	5.41667	7.2	7.96	7.3	12.28	10.925	4.6		Terceiro Quartil (75%)	10.025	10.325	8.55	8	8.575	8.625	10.425	10.95	11.55
	9	9.6	10.225	8.15	6.68833	6.3	8.1	12.9608	13.6417	15.7		Desvio Interquartílico	3.95	4.55	3.375	3.225	2.925	3.225	3.45	4.125	5.375
	10	8.6	5.45714	6.4	4.65	6.13333	10.7	16.5346	11.5833	7.95		Média Aritmética	8.3827	8.0904	7.0846	6.6423	7.1904	7.4327	9.0346	9.2788	8.6327
	11	8.3	5.7	7.56667	4.525	3.58571	7	20.1083	15.2167	5.43333		Variância	12.0862	9.8221	5.0441	6.6797	5.0056	6.7948	17.3019	12.9939	12.9489
	12	6.6	5.87857	5.05	10.3333	5.43333	4.9	25	25	0		Desvio Padrão	3.4765	3.134	2.2459	2.5845	2.2373	2.6067	4.1596	3.6047	3.5985
	13	4.8	5.96786	6.05714	7.34	6.04286	6.8	17.25	10.175	3.1		Erro Padrão	0.4821	0.4346	0.3115	0.3584	0.3103	0.3615	0.5768	0.4999	0.499
	14	8.7	5.63393	4.7	8.78	9.74	11.3	9.5	9.5	4.31667		Coeficiente de Variação	0.4147	0.3874	0.317	0.3891	0.3112	0.3507	0.4604	0.3885	0.4168
	15	9	5.3	8.17143	8.34	7.3	6.7	7.63333	9.05	7.7		Assimetria (g1)	0.8411	0.1377	0.0747	0.6081	0.5764	0.764	1.5196	1.4751	0.0405
	16	5.3	6	4.5	3.81667	3.7	5.1	9.25	5.2	2.82		Curtose (g2)	1.0605	-0.452	0.1892	0.5034	0.679	0.5478	3.9632	6.0286	-0.2813
	17	4.3	13.3	5.15	9.8	3.1	3.9	1.575	1.575	11.95		Média Harmônica =	6.5184	6.2256	6.0889	5.5317	6.4968	6.5855	7.127	7.7524	7.3155
	18	8.1	3	2.82857	8.54286	3.41429	3.7	8.46667	6.35	8.2		N (média harmônica) =	52	52	52	52	52	52	52	52	51
	19	5.5	4.7	7.14286	7	10.65	4.2	4.08	4.74	7.41429		Média Geométrica =	7.6242	7.3542	6.669	6.1236	6.8476	7.002	8.1556	8.5996	8.0884
	20	4.2	0.9	4.5	7.02857	6.925	4.8	5.425	6.13333	5.03333		N (média geométrica) =	52	52	52	52	52	52	52	52	51
	21	4.1	9.4	4.2	4.33333	6.91667	6.5	8.9	14.3	3.975		Variância (geom.) =	1.1052	1.1113	1.0654	1.0828	1.0459	1.0553	1.1053	1.0783	1.0857
	22	4.5	6.85	5.04	12.375	5.12857	8.3	5.375	6.22	5.0975		Desvio Padrão (geom.) =	1.616	1.6373	1.465	1.534	1.3794	1.4219	1.6162	1.5167	1.5453
	23	4.3	6.8	5.1	13.6	9.4	5.4	8.36667	7.75	7.26667		CI	7.5	7.3	6.5	6.2	6.6	6.7	7.9	8.3	7.6
	24	7.5	12.4667	8.18333	7.58	5.66667	8.4	6.93333	9.1	5.11429		CI	9.4	8.9	7.7	7.2	7.8	8.1	10.1	10.3	9.6
	25	8.8	5.15	9.63333	1.6	6.55	6.9	7	4.13333	12.0167
	26	7.9	8.8	8.78571	7.16	7.08571	7.7	4.81667	5.28571	6.38571
	27	6.6	5.41429	8.48571	1.8	6.25714	7.2	5.16	5.94	4.8
	28	7.2	5.6	8.5	3.63333	14.1	3.5	7.15714	6.35	8.67143
	29	6.1	2.2	5.08571	9.66667	7.65	5.4	8.1	8.1	10.4167
	30	5.3	7.4	5.44	7.75	4.81429	5.4	7.7	6.9	14.4167
	31	6.1	5.95714	7.5	4.125	8.97143	5.1	8.33333	8.83333	10.4714
	32	7	7.85714	12.5571	5.36667	8.43333	5.7	9.51429	9.71429	13.3857
	33	5.95	5.96	6.65	5.55	8.98571	8.5	9.3	10.86	11.4714
	34	8.65	7.15	6.86667	5.34	4.65	6.7	7.96667	9.225	12.0333
	35	9.58	6.67143	10.7286	4.1	9.35	7	13.2286	13.6143	12.75
	36	0.9	10.3714	6.51429	5.23333	10.4167	8.8	12.6833	11.4167	12.9857
	37	4.6	11.3286	7.01667	5.4	6.41667	13.2	9.96667	10.7167	11.6571
	38	6.38333	11.3333	6.74286	6.55	6.06667	12.7	12.5667	12.56	11.0167
	39	8.16667	10.2714	6.3	4.8	8.34	10	8.5	8.68333	12.0571
	40	7.15	12.3833	5.02857	6.84286	6.86667	12.6	9.98333	9.58333	10.4
	41	8.58	11.6429	9.53333	8.54286	12.025	10.2	10.3857	10.1714	11.88
	42	8.95714	11.7857	4.75	7.91667	9.9	8.7	10.7143	11.7571	11
	43	11.65	10.22	1.3	5.18333	8.43333	4.1	13.02	11.4	11.3714
	44	6.4	7.26	6.6675	7.78333	8.78333	6.1	10.4667	11.1167	7.92857
	45	9.11667	8.81429	8.13214	6.075	8.95714	8.1	8.45	8.175	7.4
	46	8.31429	12.4143	10.6571	7.45	7	15	11.0143	11.3	7.12857
	47	10.025	13.55	9.1125	8.9	4.6	4.5	7.33333	7.33333	10
	48	12.06	4.78	7.36	4.675	7.375	6	5.475	5.475	7.7375
	49	10.5667	12.175	8.9375	9.94	8.46667	8.6	8.14286	7.33333	7.53542		FONTES DE VARIAÇÃO	GL	SQ	QM	- 4 -	- 5 -	- 6 -	- 7 -	- 8 -	- 9 -
	50	5.6	8.78889	7.49444	5.7	7.01667	7.4	4.8	4.8	6.16771		Tratamentos	8	359.5	44.937
	51	11.4	9	9	6.2	6.7	7	7.3	9.6	8.3		Blocos	51	765.386	15.008
	52	10.6	4.3	4.3	7.2	7	7	7.1	8.4	8.3		Erro	408	3757.15	9.209
												F (tratamentos) =	4.8799
												p (tratamentos) =	< 0.0001
												F (blocos) =	1.6297
												p (blocos) =	0.0059
												Médias (tratamentos):
												Média (Coluna 1) =	8.3827
												Média (Coluna 2) =	8.0904
												Média (Coluna 3) =	7.0846
												Média (Coluna 4) =	6.6423
												Média (Coluna 5) =	7.1904
												Média (Coluna 6) =	7.4327
												Média (Coluna 7) =	9.0346
												Média (Coluna 8) =	9.2788
												Média (Coluna 9) =	8.6327
												Tukey	Q	(p)
												Médias ( 1 a 2) =	0.6946	ns
												Médias ( 1 a 3) =	3.0846	ns
												Médias ( 1 a 4) =	4.1357	ns
												Médias ( 1 a 5) =	2.8333	ns
												Médias ( 1 a 6) =	2.2575	ns
												Médias ( 1 a 7) =	1.5492	ns
												Médias ( 1 a 8) =	2.1295	ns
												Médias ( 1 a 9) =	0.5941	ns
												Médias ( 2 a 3) =	2.39	ns
												Médias ( 2 a 4) =	3.4411	ns
												Médias ( 2 a 5) =	2.1387	ns
												Médias ( 2 a 6) =	1.5629	ns
												Médias ( 2 a 7) =	2.2438	ns
												Médias ( 2 a 8) =	2.8242	ns
												Médias ( 2 a 9) =	1.2887	ns
												Médias ( 3 a 4) =	1.0511	ns
												Médias ( 3 a 5) =	0.2513	ns
												Médias ( 3 a 6) =	0.8271	ns
												Médias ( 3 a 7) =	4.6338	< 0.05
												Médias ( 3 a 8) =	5.2142	< 0.01
												Médias ( 3 a 9) =	3.6787	ns
												Médias ( 4 a 5) =	1.3024	ns
												Médias ( 4 a 6) =	1.8782	ns
												Médias ( 4 a 7) =	5.6849	< 0.01
												Médias ( 4 a 8) =	6.2652	< 0.01
												Médias ( 4 a 9) =	4.7298	< 0.05
												Médias ( 5 a 6) =	0.5758	ns
												Médias ( 5 a 7) =	4.3825	ns
												Médias ( 5 a 8) =	4.9628	< 0.05
												Médias ( 5 a 9) =	3.4274	ns
												Médias ( 6 a 7) =	3.8067	ns
												Médias ( 6 a 8) =	4.387	< 0.05
												Médias ( 6 a 9) =	2.8516	ns
												Médias ( 7 a 8) =	0.5804	ns
												Médias ( 7 a 9) =	0.9551	ns
												Médias ( 8 a 9) =	1.5355	ns
												Médias (blocos):
												Média (Linha 1) =	9
												Média (Linha 2) =	8.9444
												Média (Linha 3) =	7.8556
												Média (Linha 4) =	9.3111
												Média (Linha 5) =	7.8
												Média (Linha 6) =	9.5111
												Média (Linha 7) =	8.4778
												Média (Linha 8) =	7.9889
												Média (Linha 9) =	10.1556
												Média (Linha 10) =	8.6778
												Média (Linha 11) =	8.6
												Média (Linha 12) =	9.8
												Média (Linha 13) =	7.5111
												Média (Linha 14) =	8.0111
												Média (Linha 15) =	7.6889
												Média (Linha 16) =	5.0778
												Média (Linha 17) =	6.0889
												Média (Linha 18) =	5.8444
												Média (Linha 19) =	6.1556
												Média (Linha 20) =	4.9778
												Média (Linha 21) =	6.9556
												Média (Linha 22) =	6.5444
												Média (Linha 23) =	7.5667
												Média (Linha 24) =	7.8889
												Média (Linha 25) =	6.8667
												Média (Linha 26) =	7.1111
												Média (Linha 27) =	5.7444
												Média (Linha 28) =	7.2
												Média (Linha 29) =	6.9778
												Média (Linha 30) =	7.2333
												Média (Linha 31) =	7.2667
												Média (Linha 32) =	8.8444
												Média (Linha 33) =	8.1667
												Média (Linha 34) =	7.6333
												Média (Linha 35) =	9.6778
												Média (Linha 36) =	8.8111
												Média (Linha 37) =	8.9222
												Média (Linha 38) =	9.5556
												Média (Linha 39) =	8.5778
												Média (Linha 40) =	8.9889
												Média (Linha 41) =	10.3222
												Média (Linha 42) =	9.5111
												Média (Linha 43) =	8.5222
												Média (Linha 44) =	8.0667
												Média (Linha 45) =	8.1444
												Média (Linha 46) =	10.0333
												Média (Linha 47) =	8.3667
												Média (Linha 48) =	6.7889
												Média (Linha 49) =	9.0667
												Média (Linha 50) =	6.4222
												Média (Linha 51) =	8.2778
												Média (Linha 52) =	7.1333
												Tukey	Q	(p)

## Sheet: visibil
	Table S7. Visibility for Chimoio 2008 to 2014.
	Week/year	2006	2007	2008	2009	2010	2011	2012	2013	2014			2013	2007	2008	«2009	2010	2011	2012	2013	2014
	1	21.85	14.65	20.1667	17.425	24.68	26	18.575	15.35	17.12		Tamanho da amostra =	52	52	52	52	52	52	52	52	52
	2	18.9	19.8857	18.2571	22.1857	29.9	26.3	21.8	13.8143	21.7429		Mínimo	15.6	14.7	14.5	15.9	11.4	12.4	14.4	13.8	7
	3	15.64	16.8667	18.7286	20.9857	29.1	21.9	21.9214	22.0429	17.85		Máximo	24.7	24.6	29.9	29.9	29.9	29.5	29.9	25.3	24.8
	4	24.6667	20.1286	20.4	23.24	25.7667	19.7	25.9107	20.0333	9.1		Amplitude Total	9.1	9.9	15.4	14	18.5	17.1	15.5	11.5	17.8
	5	24.5	17.85	19.9333	29.9	19.1167	17.5	29.9	21.5333	19.7		Mediana	20.7	18.9	19.15	20.95	24.4	20.2	19.85	19	18.8
	6	23.3571	19.4429	20.1857	21.875	19.1714	21.3	26.92	17.9667	19.8143		Primeiro Quartil (25%)	19.35	17.375	18.075	19.35	20.4	18.8	18.475	17.7	16.9
	7	20.7714	19.4429	18.9143	29.3	18.8286	24.6	19.4286	16.65	18.2143		Terceiro Quartil (75%)	22.4	20.15	20.325	24.575	27.1	23.375	21.95	21.85	20.25
	8	16.9	14.96	16.6833	29.9	11.35	20.3	22.05	21.18	19.2333		Desvio Interquartílico	3.05	2.775	2.25	5.225	6.7	4.575	3.475	4.15	3.35
	9	17.34	17.7714	18.9143	29.425	26.375	23.9	21.55	19.5667	20.7667		Média Aritmética	20.6404	18.8096	19.8346	22.2885	23.8038	21.2	20.4423	19.5808	18.3962
	10	19.4833	18.1857	18.1857	28.95	24.5714	16.2	21.1333	23.9	15.7		Variância	4.5762	4.5076	11.7878	18.5089	16.8129	15.7349	9.257	8.7039	12.6419
	11	21.72	20.9	18.4714	19.86	19.0571	18.9	22.4667	23.85	24.825		Desvio Padrão	2.1392	2.1231	3.4333	4.3022	4.1004	3.9667	3.0425	2.9502	3.5556
	12	22.38	21.14	19.9	19.7167	18.1	21.7	23.8	23.8	21.16		Erro Padrão	0.2967	0.2944	0.4761	0.5966	0.5686	0.5501	0.4219	0.4091	0.4931
	13	19.8571	19.4714	19.0857	19.88	19.7143	19.6	24.5667	24.5667	19.0167		Coeficiente de Variação	0.1036	0.1129	0.1731	0.193	0.1723	0.1871	0.1488	0.1507	0.1933
	14	20.38	19.1543	17.9286	21.65	20.58	17.6	25.3333	25.3333	21.95		Assimetria (g1)	-0.231	0.1498	1.0477	0.6821	-0.3943	0.4263	0.7406	0.1095	-1.1005
	15	19.5143	17.9	20.0286	20.94	21.85	19.1	20.92	21.8	19.3333		Curtose (g2)	-0.3582	-0.1419	1.1151	-0.7702	-0.1226	-0.318	0.7776	-0.6828	2.1536
	16	22.4167	17.38	19.3571	20.45	29.9	17.4	17.375	14.4333	20.46		Média Harmônica =	20.414	18.5736	19.3148	21.5462	23.0017	20.4868	20.0249	19.1385	17.395
	17	21.3143	19.98	18.6333	19.86	26.125	28.2	21.3167	20.6429	23.88		N (média harmônica) =	52	52	52	52	52	52	52	52	52
	18	21.9667	21.8667	19.3286	19.9571	26.0429	28.7	19.76	19.86	20.2		Média Geométrica =	20.5287	18.6918	19.5653	21.9045	23.4253	20.8416	20.2296	19.3606	17.9674
	19	23.9333	19.6667	16.0286	22.925	26.6	19.8	21.14	22.22	22.7143		N (média geométrica) =	52	52	52	52	52	52	52	52	52
	20	22.4167	20.9	18.7857	21.5143	21.38	20.8	24.175	23.7	19.1429		Variância (geom.) =	1.0049	1.0056	1.0118	1.0151	1.0152	1.0153	1.0092	1.0102	1.0245
	21	22.9667	21.4	21.575	18.9167	20.35	22	22.5167	22.05	16.86		Desvio Padrão (geom.) =	1.1119	1.1202	1.1788	1.2045	1.2048	1.2054	1.1561	1.165	1.2664
	22	22.925	19.7	25.7714	22.8833	20.4429	23.2	23.2333	23.15	12.5		CI	20	18.3	18.9	21.1	22.7	20.1	19.6	19.8	17.4
	23	20.975	20.9833	26.075	23.1333	20.6714	20.7	20.675	17.7	21.78		CI	21.1	19.4	20.7	23.5	24.9	22.3	21.2	20.4	19.4
	24	20.4	19.4	28.7833	22.76	21.2571	20.8	20.8	23.18	20.3571
	25	21.7167	24.625	25.9	29.9	19.6667	17	19.2	17.7	19.8167
	26	24.2667	21.0667	18.5	26.58	19.6286	19.7	17.2714	17.4	16.6429
	27	20.9714	19.8	18.1429	15.85	19.9429	15.7	17.3167	18.6333	17.2286
	28	20.2833	21.5429	16.5	19.1714	24.55	18.8	19.8286	18.3429	19.2714
	29	20.3	20.3	15.2286	19.4	23.82	18.8	24.6667	24.6667	23.28
	30	22.7571	18.4286	14.45	18.1857	24.1857	18.5	23.925	23.8	18.6
	31	20.6571	18.5571	14.7429	18.35	27.1	22.9	20.05	19.3667	18.5571
	32	19.6286	17.3714	19.1571	16.475	27.2833	25.7	18.5714	18.5857	23.6
	33	18.6	15.6833	17.1571	17.9286	22.5143	26.7	16.5143	16.5	23.1
	34	17.46	18.3833	17.6	16.15	23.125	26.2	14.38	14.9333	19.2167
	35	17.1286	15.5429	20.1429	29.9	19.1	21.8	18.2571	18.2143	16.88
	36	20.65	15.7571	19	29.9	20.4333	18.3	19.5571	19.6857	18.3571
	37	23.2571	15.3714	19.6667	21.9333	23.8286	19.6	20.0714	20.3571	16.0571
	38	21.3667	17.6667	19.7857	24.0667	29.3667	20.1	19.5	17.6667	18.5833
	39	16.54	16.5	20.2833	19.0333	28.9	19.5	16.3	17.8286	16.8429
	40	18.6143	17.1714	19.9429	20.4286	25.9167	29.3	17.4	17.3	18.96
	41	19.6833	19.5429	15.2429	17.1429	29.9	29.5	18.4714	18.7429	18.54
	42	18.0714	17.6857	20.875	18.3286	24.5667	28.3	19	18.5429	19.2
	43	20.7429	22.7333	29.9	20.1	20.5333	23	21.2333	20.5667	19.8429
	44	20.7	19.85	23.7125	20.3286	26.4833	15.1	17.0714	17.3429	16.5
	45	18.5429	20.2857	24.8929	27.575	26.9286	20.95	19.425	19.275	17.28
	46	20.4571	21.2857	25.1929	29.5	19.65	26.2	16	16.0571	18.1
	47	18.92	16.3333	21.1567	29.1	27.5	17.5	19.68	21.24	12.7
	48	18.65	18.5833	18.4845	25.98	27.1	12.4	18.4333	18.35	15.525		FONTES DE VARIAÇÃO	GL	SQ	QM
	49	20.7	16.15	17.96	18.3857	28.8333	19.9	17.4143	17.4167	16.4708		Tratamentos	8	1204.89	150.611
	50	22.4667	17.7889	17.8744	19.77	28.4833	19.6	18.4667	18.4667	17.4688		Blocos	51	476.495	9.343
	51	20.7	17.3	14.6	20.5	29.1	19.1	17.6	18.7	9.4		Erro	408	4752.59	11.649
	52	22.5	17.3	25	21.1	28.2	16	19.9	14	7
												F (tratamentos) =	12.9297
												p (tratamentos) =	< 0.0001
												F (blocos) =	0.8021
												p (blocos) =	0.8324
												Médias (tratamentos):
												Média (Coluna 1) =	20.6404
												Média (Coluna 2) =	18.8096
												Média (Coluna 3) =	19.8346
												Média (Coluna 4) =	22.2885
												Média (Coluna 5) =	23.8038
												Média (Coluna 6) =	21.2
												Média (Coluna 7) =	20.4423
												Média (Coluna 8) =	19.5808
												Média (Coluna 9) =	18.3962
												Tukey	Q	(p)
												Médias ( 1 a 2) =	3.8681	ns
												Médias ( 1 a 3) =	1.7025	ns
												Médias ( 1 a 4) =	3.4821	ns
												Médias ( 1 a 5) =	6.6839	< 0.01
												Médias ( 1 a 6) =	1.1824	ns
												Médias ( 1 a 7) =	0.4185	ns
												Médias ( 1 a 8) =	2.2388	ns
												Médias ( 1 a 9) =	4.7417	< 0.05
												Médias ( 2 a 3) =	2.1657	ns
												Médias ( 2 a 4) =	7.3502	< 0.01
												Médias ( 2 a 5) =	10.552	< 0.01
												Médias ( 2 a 6) =	5.0505	< 0.05
												Médias ( 2 a 7) =	3.4496	ns
												Médias ( 2 a 8) =	1.6293	ns
												Médias ( 2 a 9) =	0.8736	ns
												Médias ( 3 a 4) =	5.1846	< 0.01
												Médias ( 3 a 5) =	8.3863	< 0.01
												Médias ( 3 a 6) =	2.8848	ns
												Médias ( 3 a 7) =	1.284	ns
												Médias ( 3 a 8) =	0.5363	ns
												Médias ( 3 a 9) =	3.0392	ns
												Médias ( 4 a 5) =	3.2018	ns
												Médias ( 4 a 6) =	2.2997	ns
												Médias ( 4 a 7) =	3.9006	ns
												Médias ( 4 a 8) =	5.7209	< 0.01
												Médias ( 4 a 9) =	8.2238	< 0.01
												Médias ( 5 a 6) =	5.5015	< 0.01
												Médias ( 5 a 7) =	7.1024	< 0.01
												Médias ( 5 a 8) =	8.9227	< 0.01
												Médias ( 5 a 9) =	11.4256	< 0.01
												Médias ( 6 a 7) =	1.6009	ns
												Médias ( 6 a 8) =	3.4212	ns
												Médias ( 6 a 9) =	5.9241	< 0.01
												Médias ( 7 a 8) =	1.8203	ns
												Médias ( 7 a 9) =	4.3232	ns
												Médias ( 8 a 9) =	2.5029	ns

## Sheet: prec
		Week/year	2006	2007	2008	2009	2010	2011	2012	2013	2014
		1	32	119	10	149	6	92	0	102	59	63.2222	63.2222		2006	2007	2008	«2009	2010	2011	2012	2013	2014
		2	34	91	74	33	18	74	26	268	49	74.1111	74.1111	Tamanho da amostra =	52	52	52	52	52	52	52	52	52
		3	23	61	89	34	22	79	57	52	48	51.6667	51.6667	Mínimo	1	0	0	0	0	0	0	0	0
		4	13	22	54	15	30	60	0	24	47	29.4444	29.4444	Máximo	52	111	119	262	149	193	92	91	268
		5	14	30	76	116	32	23	0	13	60	40.4444	40.4444	Amplitude Total	51	111	119	262	149	193	92	91	268
		6	0	0	11	39	70	2	9	29	53	23.6667	23.6667	Mediana	26.5	0	0	2	7.5	7	2	0	4.5
		7	18.54	27	10	10	82	2	91	34	47	35.7267	35.7267	Primeiro Quartil (25%)	13.75	0	0	0	0	0	0	0	0
		8	0	111	54	36	193	20	30	14	45	55.8889	55.8889	Terceiro Quartil (75%)	39.25	13.25	22.75	10	21.25	30.5	25.75	10.25	21.5
		9	63	0	46	35	56	23	68	12	16	35.4444	35.4444	Desvio Interquartílico	25.5	13.25	22.75	10	21.25	30.5	25.75	10.25	21.5
		10	29	0	3	30	5	68	67	16	13	25.6667	25.6667	Média Aritmética	26.5	10.5192	18.3462	18.1154	16.1346	21.3269	19.2308	12.7115	20.0962
		11	38	0	2	15	33	28	52	21	2	21.2222	21.2222	Variância	229.667	416.686	1064.58	1800.46	726.08	1098.77	772.965	569.621	1798.25
		12	38	0	12	30	0.25	24	50	19	13	20.6944	20.6944	Desvio Padrão	15.1548	20.4129	32.628	42.4318	26.9459	33.1478	27.8023	23.8667	42.4057
		13	18	0	0	15	30	0	0	6	9	8.66667	8.66667	Erro Padrão	2.1016	2.8308	4.5247	5.8842	3.7367	4.5968	3.8555	3.3097	5.8806
		14	111	0	4	13	10	75	0	44	44	33.4444	33.4444	Coeficiente de Variação	0.5719	1.9405	1.7785	2.3423	1.6701	1.5543	1.4457	1.8776	2.1101
		15	4	1	0.3	15	30	23	0	1	45	13.2556	13.2556	Assimetria (g1)	0	3.0285	1.8094	4.1505	3.4432	3.1394	1.356	1.9524	4.3212
		16	1	0	0	15	20	25	0	0	40	11.2222	11.2222	Curtose (g2)	-1.2	11.3471	2.1586	21.4099	14.1213	13.4997	0.5965	2.8225	23.1126
		17	0	0	3	20	8	30	0	8	50	13.2222	13.2222	Média Harmônica =	11.4587	4.8132	4.4378	2.9789	7.3933	5.1618	7.3033	6.5974	4.2798
		18	0	0	7	0	2	0	0	24	5	4.22222	4.22222	N (média harmônica) =	52	24	24	34	33	38	28	20	34
		19	9	0	0	19	19	0	3	0	5	6.11111	6.11111	Média Geométrica =	20.2254	11.943	16.9556	7.6406	15.3094	14.0075	20.0907	17.8595	12.0541
		20	0	0	0	0	0	0	0	0	4	0.444444	0.444444	N (média geométrica) =	52	24	24	34	33	38	28	20	34
		21	7	0	8	34	0	0	0	0	0	5.44444	5.44444	Variância (geom.) =	1.4125	2.1492	3.3412	3.3324	1.7024	2.3569	2.1963	2.275	2.692
		22	0	0	0	0	2	0	0	0	0	0.222222	0.222222	Desvio Padrão (geom.) =	2.4394	3.7707	5.2943	5.2846	3.0247	4.0757	3.8419	3.958	4.5269
		23	0	2	0	0	0	0	0	0	9	1.22222	1.22222	CI	22.4	5	9.4	6.6	8.1	12.3	11.6	8.2	8.6
		24	0	0	0	0	3	0	0	0	0	0.333333	0.333333	CI	30.6	16	21.2	29.6	24.1	30.3	26.6	19.2	31.6
		25	7	0	0	0	6	0	0	0	0	1.44444	1.44444
		26	0	0	1	1	0	0	0	1	0	0.333333	0.333333
		27	0	0	1	0	12	0	0	2	0	1.66667	1.66667
		28	0	0	0	0	0	0	0	2	0	0.222222	0.222222
		29	0	0	0	0	15	1	0	0	0	1.77778	1.77778
		30	0	0	4	0	1	0	0	23	0	3.11111	3.11111
		31	0	0	0	0	0	0	1	0	0	0.111111	0.111111
		32	0	12	0	0	17	0	0	0	3	3.55556	3.55556
		33	0	0	1	0	50	0	0	0	0	5.66667	5.66667
		34	0	0	2	0	0	0	0	1	0	0.333333	0.333333
		35	0	0	6	0	0	0	0	0	0	0.666667	0.666667
		36	0	0	0	1	5	5	0	0	0	1.22222	1.22222
		37	0	18	0	12	0	2	0	0	0	3.55556	3.55556
		38	0	7	0	0	0	5	0	0	0	1.33333	1.33333
		39	0	1	0	7	0	3	2	7	3	2.55556	2.55556
		40	8	0	1	0	0	0	0	1	1	1.22222	1.22222
		41	0	0	1	6	0.25	0	18	1	0	2.91667	2.91667
		42	0	1	0	0	1	0	34	0	0	4	4
		43	6	6	2	6	1	0	0	0	0	2.33333	2.33333
		44	2	1	1	3	78	0	0	8	0	10.3333	10.3333
		45	18	79	38	11	1	0	2	10	0	17.6667	17.6667
		46	51	6	5	8	4	22	0	7	0	11.4444	11.4444
		47	0	25	3	0	39	20	0	9	0	10.6667	10.6667
		48	1	49	4	3	32	37	9	3	0	15.3333	15.3333
		49	1	93	1	34	43	54	37	76	0	37.6667	37.6667	FONTES DE VARIAÇÃO	GL	SQ	QM	- 4 -	- 5 -	- 6 -	- 7 -	- 8 -	- 9 -
		50	0	49	262	30	33	53	9	76	220	81.3333	81.3333	Tratamentos	9	9930.47	1103.38
		51	0	66	61	25	25	60	14	65	194	56.6667	56.6667	Blocos	51	189991	3725.31
		52	0	77	85	19	75	90	82	66	65	62.1111	62.1111	Erro	459	337157	734.546
														F (tratamentos) =	1.5021
														p (tratamentos) =	0.1438
														F (blocos) =	5.0716
														p (blocos) =	< 0.0001
														Médias (blocos):
														Média (Linha 1) =	57
														Média (Linha 2) =	66.9
														Média (Linha 3) =	46.8
														Média (Linha 4) =	26.9
														Média (Linha 5) =	36.9
														Média (Linha 6) =	21.9
														Média (Linha 7) =	32.9
														Média (Linha 8) =	51.1
														Média (Linha 9) =	32.8
														Média (Linha 10) =	24.1
														Média (Linha 11) =	20.2
														Média (Linha 12) =	19.8
														Média (Linha 13) =	9.1
														Média (Linha 14) =	31.5
														Média (Linha 15) =	13.4
														Média (Linha 16) =	11.7
														Média (Linha 17) =	13.6
														Média (Linha 18) =	5.6
														Média (Linha 19) =	7.4
														Média (Linha 20) =	2.4
														Média (Linha 21) =	7
														Média (Linha 22) =	2.4
														Média (Linha 23) =	3.4
														Média (Linha 24) =	2.7
														Média (Linha 25) =	3.8
														Média (Linha 26) =	2.9
														Média (Linha 27) =	4.2
														Média (Linha 28) =	3
														Média (Linha 29) =	4.5
														Média (Linha 30) =	5.8
														Média (Linha 31) =	3.2
														Média (Linha 32) =	6.4
														Média (Linha 33) =	8.4
														Média (Linha 34) =	3.7
														Média (Linha 35) =	4.1
														Média (Linha 36) =	4.7
														Média (Linha 37) =	6.9
														Média (Linha 38) =	5
														Média (Linha 39) =	6.2
														Média (Linha 40) =	5.1
														Média (Linha 41) =	6.7
														Média (Linha 42) =	7.8
														Média (Linha 43) =	6.4
														Média (Linha 44) =	13.7
														Média (Linha 45) =	20.4
														Média (Linha 46) =	14.9
														Média (Linha 47) =	14.3
														Média (Linha 48) =	18.6
														Média (Linha 49) =	38.8
														Média (Linha 50) =	78.2
														Média (Linha 51) =	56.1
														Média (Linha 52) =	61.1
														Tukey	Q	(p)

## Sheet: Malaria
	Week/year	2006	2007	2008	2009	2010	2011	2012	2013	2014	media			2006	2007	2008	«2009	2010	2011	2012	2013	2014
	w1	1324.44	1109.94	3085.68	1348.62	1607	2049	1730	1693	2282	1803.3		Tamanho da amostra =	52	52	52	52	52	52	52	52	52
	w2	1751.1	1202.76	2306.46	751.14	1783	1655	1701	1647	1390	1576.38		Mínimo	438	222	397	276	317	332	425	281	489
	w3	1316.64	823.68	2394.6	1216.8	1174	1498	1871	1774	1296	1484.97		Máximo	1751	3059	3086	1697	1783	2170	2257	3217	4438
	w4	1255.8	847.86	1649.7	1583.4	1554	1782	2174	2757	3340	1882.64		Amplitude Total	1313	2837	2689	1421	1466	1838	1832	2936	3949
	w5	1476.54	1786.98	930.54	1696.5	1134	1711	1766	3217	3384	1900.28		Mediana	764.5	1101	951	642.5	725.5	802.5	951	1073	1299.5
	w6	1184.82	1668.42	2286.18	1467.18	913	2170	1961	2549	3070	1918.84		Primeiro Quartil (25%)	634.75	822.75	640.75	436.5	515.75	502.75	574	532.25	775
	w7	627.9	1415.7	1054.56	1209.78	765	1493	1427	2060	3719	1530.22		Terceiro Quartil (75%)	1120.5	1490.75	1379.5	1104.5	1051	1211.75	1342.75	1654.25	2279
	w8	1387.62	1273.74	1830.66	1206.66	761	1791	1533	2156	4438	1819.74		Desvio Interquartílico	485.75	668	738.75	668	535.25	709	768.75	1122	1504
	w9	1237.86	836.16	1216.8	1439.1	693	1248	2257	2387	4321	1737.32		Média Aritmética	874.192	1159.79	1121.85	766.827	806.25	905.904	1008.9	1161.17	1628.98
	w10	1691.82	1442.22	1402.44	857.22	945	1322	773	2148	3563	1571.63		Variância	100235	227887	341479	158014	122100	227949	248160	511820	1269300
	w11	1308.06	1754.22	1731.6	1307.28	1187	1060	945	1676	2614	1509.24		Desvio Padrão	316.599	477.375	584.362	397.509	349.428	477.44	498.157	715.416	1126.62
	w12	936	1359.54	1804.14	1361.88	1081	1057	1034	1865	2944	1493.62		Erro Padrão	43.9044	66.2	81.0364	55.1246	48.4569	66.209	69.082	99.2104	156.234
	w13	881.4	1502.28	967.2	1385.28	1105	873	1232	1936	4350	1581.35		Coeficiente de Variação	0.3622	0.4116	0.5209	0.5184	0.4334	0.527	0.4938	0.6161	0.6916
	w14	924.3	1565.46	1103.7	942.24	956	1148	968	1622	2537	1307.41		Assimetria (g1)	0.988	1.1354	1.238	0.6901	0.7889	0.8803	0.723	0.8343	1.1091
	w15	1162.98	1753.44	1600.56	1135.68	1352	1190	1150	1106	1600	1338.96		Curtose (g2)	0.3039	3.4514	1.4306	-0.7852	0.1276	-0.0306	-0.3146	0.0888	0.2196
	w16	863.46	1609.14	2028.78	988.26	1148	1217	1366	1362	2386	1440.96		Média Harmônica =	781.326	955.552	894.428	594.719	672.944	701.643	795.124	783.623	1082.09
	w17	896.22	1538.94	1590.42	1093.56	803	959	1287	1522	2156	1316.24		N (média harmônica) =	52	52	52	52	52	52	52	52	52
	w18	892.32	1529.58	1320.54	971.1	1326	974	1363	1547	1624	1283.06		Média Geométrica =	824.42	1064.26	996.052	673.13	736.437	794.421	894.9	955.582	1311.13
	w19	1113.06	1599	1319.76	864.24	989	924	1336	1304	2019	1274.23		N (média geométrica) =	52	52	52	52	52	52	52	52	52
	w20	1142.7	1486.68	1198.86	701.22	1031	791	1470	1164	1648	1181.5		Variância (geom.) =	1.0514	1.0868	1.1073	1.1225	1.0845	1.1229	1.114	1.1984	1.207
	w21	720.72	1150.5	1372.02	928.2	1168	974	1165	1088	1896	1162.49		Desvio Padrão (geom.) =	1.4043	1.5494	1.6232	1.6751	1.5405	1.6764	1.6463	1.9072	1.9314
	w22	549.9	1165.32	1084.98	769.08	1041	603	1087	1058	2278	1070.7		CI	788	1030	936	659	711	777	874	967	1322
	w23	649.74	1810.38	598.26	698.88	1120	644	1049	978	1700	1027.58		CI	900	1290	913	875	901	1035	1144	1355	1935
	w24	749.58	1114.62	1350.18	803.4	734	885	1137	882	1425	1008.98
	w25	814.32	822.9	1312.74	592.02	691	641	984	994	1303	906.109
	w26	588.12	924.3	1258.92	473.46	859	1210	654	655	1416	893.2
	w27	536.64	221.52	1566.24	565.5	758	504	578	527	1036	699.211
	w28	590.46	862.68	905.58	507.78	717	505	710	500	820	679.833
	w29	518.7	730.86	647.4	438.36	428	409	484	496	969	569.036
	w30	496.08	939.9	935.22	394.68	528	424	503	534	851	622.876
	w31	668.46	726.18	811.98	521.04	415	582	512	415	676	591.962
	w32	620.88	804.96	694.98	468.78	497	499	447	336	615	553.733
	w33	717.6	509.34	559.26	390.78	601	436	426	281	489	489.998
	w34	626.34	1038.96	397.02	411.84	580	478	426	375	532	540.573
	w35	680.16	460.98	579.54	432.12	465	521	425	428	621	512.533
	w36	569.4	813.54	502.32	295.62	522	350	494	404	690	515.653
	w37	577.2	886.08	579.54	492.96	409	332	425	440	553	521.642
	w38	558.48	822.12	716.04	414.18	447	448	469	613	568	561.758
	w39	789.36	772.98	571.74	444.6	589	548	596	487	533	592.409
	w40	637.26	731.64	605.28	537.42	378	397	438	413	803	548.956
	w41	1063.14	741.78	662.22	445.38	523	429	673	563	766	651.836
	w42	437.58	724.62	620.88	422.76	487	470	547	632	752	565.982
	w43	756.6	503.88	687.18	374.4	317	475	562	537	543	528.451
	w44	744.9	927.42	600.6	293.28	326	440	730	432	778	585.8
	w45	652.86	900.9	602.94	276.12	641	530	687	645	655	621.202
	w46	720.72	1056.9	621.66	401.7	690	589	717	777	793	707.442
	w47	781.56	1092	1063.92	490.62	476	663	674	639	867	749.678
	w48	746.46	1348.62	707.46	447.72	489	757	781	1121	813	801.251		FONTES DE VARIAÇÃO	GL	SQ	QM	- 4 -	- 5 -	- 6 -	- 7 -	- 8 -	- 9 -
	w49	939.9	1483.56	742.56	398.58	656	814	957	1722	965	964.289		Tratamentos	8	2.90018e+07	3.62522e+06
	w50	663	1349.4	756.6	351	440	1053	938	1284	1036	874.556		Blocos	51	9.66503e+07	1.8951e+06
	w51	1145.04	1702.74	796.38	693.42	692	1218	1313	1192	974	1080.73		Erro	408	6.69025e+07	163977
	w52	772.2	3059.16	598.26	1171.56	934	1367	1531	1441	1310	1353.8
													F (tratamentos) =	22.1082
										w6	1918.84		p (tratamentos) =	< 0.0001
										W33	489.998		F (blocos) =	11.5572
													p (blocos) =	< 0.0001
													Médias (tratamentos):
													Média (Coluna 1) =	874.192
													Média (Coluna 2) =	1159.79
													Média (Coluna 3) =	1121.85
													Média (Coluna 4) =	766.827
													Média (Coluna 5) =	806.25
													Média (Coluna 6) =	905.904
													Média (Coluna 7) =	1008.9
													Média (Coluna 8) =	1161.17
													Média (Coluna 9) =	1628.98
													Tukey	Q	(p)
													Médias ( 1 a 2) =	5.0858	< 0.01
													Médias ( 1 a 3) =	4.4102	< 0.05
													Médias ( 1 a 4) =	1.9119	ns
													Médias ( 1 a 5) =	1.2099	ns
													Médias ( 1 a 6) =	0.5647	ns
													Médias ( 1 a 7) =	2.3989	ns
													Médias ( 1 a 8) =	5.1105	< 0.01
													Médias ( 1 a 9) =	13.4411	< 0.01
													Médias ( 2 a 3) =	0.6757	ns
													Médias ( 2 a 4) =	6.9978	< 0.01
													Médias ( 2 a 5) =	6.2957	< 0.01
													Médias ( 2 a 6) =	4.5211	< 0.05
													Médias ( 2 a 7) =	2.6869	ns
													Médias ( 2 a 8) =	0.0247	ns
													Médias ( 2 a 9) =	8.3553	< 0.01
													Médias ( 3 a 4) =	6.3221	< 0.01
													Médias ( 3 a 5) =	5.6201	< 0.01
													Médias ( 3 a 6) =	3.8455	ns
													Médias ( 3 a 7) =	2.0113	ns
													Médias ( 3 a 8) =	0.7003	ns
													Médias ( 3 a 9) =	9.031	< 0.01
													Médias ( 4 a 5) =	0.702	ns
													Médias ( 4 a 6) =	2.4767	ns
													Médias ( 4 a 7) =	4.3109	ns
													Médias ( 4 a 8) =	7.0224	< 0.01
													Médias ( 4 a 9) =	15.3531	< 0.01
													Médias ( 5 a 6) =	1.7746	ns
													Médias ( 5 a 7) =	3.6088	ns
													Médias ( 5 a 8) =	6.3204	< 0.01
													Médias ( 5 a 9) =	14.651	< 0.01
													Médias ( 6 a 7) =	1.8342	ns
													Médias ( 6 a 8) =	4.5458	< 0.05
													Médias ( 6 a 9) =	12.8764	< 0.01
													Médias ( 7 a 8) =	2.7116	ns
													Médias ( 7 a 9) =	11.0422	< 0.01
													Médias ( 8 a 9) =	8.3306	< 0.01
													Médias (blocos):
													Média (Linha 1) =	1803.33
													Média (Linha 2) =	1576.33
													Média (Linha 3) =	1485.11
													Média (Linha 4) =	1882.67
													Média (Linha 5) =	1900.44
													Média (Linha 6) =	1918.78
													Média (Linha 7) =	1530.33
													Média (Linha 8) =	1819.89
													Média (Linha 9) =	1737.33
													Média (Linha 10) =	1571.56
													Média (Linha 11) =	1509.22
													Média (Linha 12) =	1493.67
													Média (Linha 13) =	1581.22
													Média (Linha 14) =	1307.33
													Média (Linha 15) =	1339
													Média (Linha 16) =	1440.89
													Média (Linha 17) =	1316.22
													Média (Linha 18) =	1283.11
													Média (Linha 19) =	1274.22
													Média (Linha 20) =	1181.56
													Média (Linha 21) =	1162.56
													Média (Linha 22) =	1070.67
													Média (Linha 23) =	1027.56
													Média (Linha 24) =	1009
													Média (Linha 25) =	906.111
													Média (Linha 26) =	893.111
													Média (Linha 27) =	699.333
													Média (Linha 28) =	679.889
													Média (Linha 29) =	569
													Média (Linha 30) =	622.889
													Média (Linha 31) =	591.889
													Média (Linha 32) =	553.778
													Média (Linha 33) =	490
													Média (Linha 34) =	540.556
													Média (Linha 35) =	512.556
													Média (Linha 36) =	515.667
													Média (Linha 37) =	521.667
													Média (Linha 38) =	561.667
													Média (Linha 39) =	592.444
													Média (Linha 40) =	548.889
													Média (Linha 41) =	651.778
													Média (Linha 42) =	566.111
													Média (Linha 43) =	528.444
													Média (Linha 44) =	585.778
													Média (Linha 45) =	621.222
													Média (Linha 46) =	707.556
													Média (Linha 47) =	749.778
													Média (Linha 48) =	801.222
													Média (Linha 49) =	964.444
													Média (Linha 50) =	874.556
													Média (Linha 51) =	1080.67
													Média (Linha 52) =	1353.78
													Tukey	Q	(p)
