# Supplementary material for: Modelling the influence of climate on malaria occurrence in Chimoio Municipality, Mozambique
Source: Parasit Vectors. 2017 May 25;10:260. doi: 10.1186/s13071-017-2205-6 (PMC5445389; doi:10.1186/s13071-017-2205-6)
Supplement: Supplementary file 2 — R script. (TXT 6 kb) [file 13071_2017_2205_MOESM2_ESM.txt]

rm(list=ls())
setwd('D:\\ISEGI\\Orientações\\João Luis Ferrão\\Artigo 2')
data<-read.table('data.txt', header=T)
library(fpp)

names(data)

mal=ts(data$M,start=c(2006,1), frequency=52)
TM=ts(data$TM,start=c(2006,1), frequency=52)
Tm=ts(data$Tm,start=c(2006,1), frequency=52)
T=ts(data$T,start=c(2006,1), frequency=52)
H=ts(data$H,start=c(2006,1), frequency=52)
W=ts(data$W,start=c(2006,1), frequency=52)
V=ts(data$V,start=c(2006,1), frequency=52)
P=ts(data$P,start=c(2006,1), frequency=52)


d1=data.frame(mal=mal,year=as.factor(c(rep(2006,52),rep(2007,52),rep(2008,52),rep(2009,52),rep(2010,52),rep(2011,52),rep(2012,52),rep(2013,52),rep(2014,52))))
d2=data.frame(TM=TM,year=as.factor(c(rep(2006,52),rep(2007,52),rep(2008,52),rep(2009,52),rep(2010,52),rep(2011,52),rep(2012,52),rep(2013,52),rep(2014,52))))
d3=data.frame(Tm=Tm,year=as.factor(c(rep(2006,52),rep(2007,52),rep(2008,52),rep(2009,52),rep(2010,52),rep(2011,52),rep(2012,52),rep(2013,52),rep(2014,52))))
d4=data.frame(T=T,year=as.factor(c(rep(2006,52),rep(2007,52),rep(2008,52),rep(2009,52),rep(2010,52),rep(2011,52),rep(2012,52),rep(2013,52),rep(2014,52))))
d5=data.frame(H=H,year=as.factor(c(rep(2006,52),rep(2007,52),rep(2008,52),rep(2009,52),rep(2010,52),rep(2011,52),rep(2012,52),rep(2013,52),rep(2014,52))))
d6=data.frame(W=W,year=as.factor(c(rep(2006,52),rep(2007,52),rep(2008,52),rep(2009,52),rep(2010,52),rep(2011,52),rep(2012,52),rep(2013,52),rep(2014,52))))
d7=data.frame(V=V,year=as.factor(c(rep(2006,52),rep(2007,52),rep(2008,52),rep(2009,52),rep(2010,52),rep(2011,52),rep(2012,52),rep(2013,52),rep(2014,52))))
d8=data.frame(P=P,year=as.factor(c(rep(2006,52),rep(2007,52),rep(2008,52),rep(2009,52),rep(2010,52),rep(2011,52),rep(2012,52),rep(2013,52),rep(2014,52))))

boxf<-function(d,t,lim){
#
boxplot(d[,1]~d[,2],ylab="", main=t, xlab="Year",ylim=lim)
for (i in 1:9){
	text(i,max(d[which(d[,2]==2005+i),1])+0.1*(lim[2]-lim[1]),max(d[which(d[,2]==2005+i),1],1),pos=c(1,3))
	text(i,min(d[which(d[,2]==2005+i),1])-0.005*(lim[2]-lim[1]),min(d[which(d[,2]==2005+i),1]),pos=c(1,3))
	text(i,median(d[which(d[,2]==2005+i),1])+0.09*(lim[2]-lim[1]),median(d[which(d[,2]==2005+i),1]),pos=c(1,3),cex=0.8)
	}
#eof
}
setwd('D:\\ISEGI\\Orientações\\João Luis Ferrão\\Artigo 2\\artigo para revisão')

pdf("figure2.pdf")
par(mfrow=c(2,4),mar=c(5,4,3,2))
boxf(d1,"Malaria cases (counts)",lim=c(0,5000))
boxf(d2,"Maximum temperature (ºC)",lim=c(10,40))
boxf(d3,"Minimum temperature (ºC)",lim=c(5,30))
boxf(d4,"Mean temperature (ºC)",lim=c(10,40))
boxf(d5,"Relative humidity (%)",lim=c(30,100))
boxf(d6,"Wind (Km/h)",lim=c(-5,30))
boxf(d7,"Visibility (Km)",lim=c(0,40))
boxf(d8,"Precipitation (mm)",lim=c(-20,200))
dev.off()

mal=window(mal,start=2009+1/52)
TM=window(TM,start=2009+1/52)
Tm=window(Tm,start=2009+1/52)
T=window(T,start=2009+1/52)
H=window(H,start=2009+1/52)
W=window(W,start=2009+1/52)
V=window(V,start=2009+1/52)
P=window(P,start=2009+1/52)


tsplot<-function(d,t){
#
plot(mal,ylab="Malaria cases (counts)",xlab="Year",lty=1,col=1)
par(new=TRUE)
plot(d,lty=2,col=2,axes=F, xlab=NA, ylab=NA,cex=1)
axis(side = 4)
mtext(side = 4, line = 3, t,cex=0.7)
#
#eof
}

pdf("figure3.pdf")
par(mfrow=c(3,3),mar = c(5,4,3,5))
tsplot(TM,t="Maximum temperatute (ºC)")
tsplot(Tm,t="Minimum temperatute (ºC)")
tsplot(T,t="Mean temperatute (ºC)")
tsplot(H,t="Relative humidity (%)")
tsplot(W,t="Wind (Km/h)")
tsplot(V,t="Visibility (Km)")
tsplot(P,t="Precipitation (mm)")
dev.off()

sum(mal);summary(mal);sd(mal)
summary(aov(mal~year,data=d1))
mal[which(mal==min(mal))];which(mal==min(mal))
mal[which(mal==max(mal))];which(mal==max(mal))
#
summary(TM);sd(TM)
summary(aov(TM~year,data=d2))
#
summary(Tm);sd(Tm)
summary(aov(Tm~year,data=d3))
#
summary(T);sd(T)
summary(aov(T~year,data=d4))
#
summary(H);sd(H)
summary(aov(H~year,data=d5))
#
summary(W);sd(W)
summary(aov(W~year,data=d6))
#
summary(V);sd(V)
summary(aov(V~year,data=d7))
#
summary(P);sd(P)
summary(aov(P~year,data=d8))
#
mean(tapply(d8$P,d8$year,sum))
sd(tapply(d8$P,d8$year,sum))
#
#BoxCox.lambda(mal)
# -0.495058

pdf("figure4.pdf")
par(mfrow=c(1,2))
plot(mal,ylab="Malaria cases (counts)", main="",xlab="Year")
plot(BoxCox(mal,-0.5),ylab="Transformed malaria cases (counts)", ,xlab="Year",main=expression("Box Cox "*lambda*"=-0.5"))
dev.off()

lmal=BoxCox(mal,-0.5)

dlmal=diff(diff(lmal,1),52)
length(dlmal)

pdf("figure5.pdf")
plot(dlmal,ylab="Transformed and differenced malaria cases (counts)", main=expression("Box Cox "*lambda*"=-0.5 and differences"))
dev.off()

pdf("figure6.pdf")
par(mfrow=c(1,2))
acf(dlmal[1:243], lag=150,main="")
acf(dlmal[1:243], lag=150,main="")
dev.off()


#auto.arima(dlmal) #ARIMA(4,0,0)(1,0,0)_52
n = length(dlmal[1:243])

#####################
fitf<-arima(lmal[1:243],order=c(2,1,0),seasonal=list(order=c(2,1,1),period=52),include.mean=F,method="CSS")
k = length(fitf$coef);AIC = log(fitf$sigma2)+((n+2*k)/n);AIC
summary(fitf)


tsdiag(fitf)
pdf("figure7.pdf")
tsdisplay(residuals(fitf), lag.max=104, main=expression("Residual analysis of "*ARIMA(2,1,0)(2,1,2)[52]))
dev.off()

pdf("figure8.pdf")
fc15<-forecast(fitf,h=15)
plot(fc15,xlim=c(200,258))
lines(244:258,lmal[244:258],col=2,lwd=2)
dev.off()
InvBoxCox(fc15[[5]],-0.5)-InvBoxCox(fc15[[6]],-0.5)

str(fc15)

par(mfrow=c(3,3))
ccf(diff(diff(TM,1),52),dlmal,lag.max=20)
ccf(diff(diff(Tm,1),52),dlmal,lag.max=20)
ccf(diff(diff(T,1),52),dlmal,lag.max=20)
ccf(diff(diff(H,1),52),dlmal,lag.max=20)
ccf(diff(diff(W,1),52),dlmal,lag.max=20)
ccf(diff(diff(V,1),52),dlmal,lag.max=20)
ccf(diff(diff(P,1),52),dlmal,lag.max=20)

length(diff(diff(as.vector(Tm),1),52))
length(dlmal)

pdf("figure9.pdf")
par(mfrow=c(1,2))
ccf(diff(diff(Tm,1),52),dlmal,lag.max=20)
ccf(diff(diff(P,1),52),dlmal,lag.max=20)
dev.off()

length(dlmal)
length(diff(diff(Tm,1),52))
length(diff(diff(P,1),52))
Pred<-data.frame(lmal=lmal,mal1=c(NA,lmal[1:310]),mal2=c(NA,NA,lmal[1:309]),mal3=c(NA,NA,NA,lmal[1:308]),Tm6=c(NA,NA,NA,NA,NA,NA,Tm[1:305]),
Tm7=c(NA,NA,NA,NA,NA,NA,NA,Tm[1:304]),P12=c(NA,NA,NA,NA,NA,NA,NA,NA,NA,NA,NA,NA,Tm[1:299]))

length(lmal)
fitlm0<-lm(lmal~mal1+mal2+mal3+Tm6+Tm7+P12,data=Pred[1:296,])
summary(fitlm0)
coefficients(fitlm0)
plot(residuals(fitlm0),type="l")
acf(residuals(fitlm0),lag=120)

pdf("figure10.pdf")
tsdisplay(residuals(fitlm0),lag=120,main="Residual analysis")
dev.off()

fclm15<-ts(fclm15<-predict(fitlm0,newdata=Pred[297:311,], interval="prediction"),start=c(2014,38), frequency=52)

pdf("figure11.pdf")
plot(window(InvBoxCox(lmal,-0.5),start=2013+30/52,end=2014+37/52),col=1,lwd=1,xlim=c(2013+31/52,2015),ylab="",main="Regression model forecast values")
lines(window(InvBoxCox(lmal,-0.5),start=2014+37/52,end=2014+51/52),col="red",lwd=1)
lines(InvBoxCox(fclm15[,1],-0.5),type="l",lwd=2,col="blue",ylim=c(1.80,2))
lines(InvBoxCox(fclm15[,2],-0.5),type="l",xlim=c(200,311),lty="dashed",lwd=2,col="darkblue",ylim=c(1.80,2))
lines(InvBoxCox(fclm15[,3],-0.5),type="l",xlim=c(200,311),lty="dashed",lwd=2,col="darkblue",ylim=c(1.80,2))
dev.off()
